# Supplementary material for: 1,4-Bis(4-tert-but­ylbenz­yl)piperazine
Source: Acta Crystallogr Sect E Struct Rep Online. 2011 Oct 29;67(Pt 11):o3094. doi: 10.1107/S1600536811044114 (PMC3247480; doi:10.1107/S1600536811044114)
Supplement: Supplementary file 2 [file e-67-o3094-Isup2.hkl]

# 
# h,k,l, Fc-squared, Fo-squared, sigma(Fo-squared) and status flag 
# 
data_I
_shelx_title ' m110923f1 in P-1' 
_shelx_refln_list_code          4 
_shelx_F_calc_maximum       64.05 
_exptl_crystal_F_000       208.00 
_reflns_d_resolution_high  0.7597 
 
loop_ 
 _symmetry_equiv_pos_as_xyz 
 'x, y, z' 
 '-x, -y, -z' 
 
_cell_length_a     6.1622 
_cell_length_b     9.6158 
_cell_length_c    10.6565 
_cell_angle_alpha 114.279 
_cell_angle_beta   92.420 
_cell_angle_gamma  96.504 
 
_shelx_F_squared_multiplier     1.000 
 
loop_ 
 _refln_index_h 
 _refln_index_k 
 _refln_index_l 
 _refln_F_squared_calc 
 _refln_F_squared_meas 
 _refln_F_squared_sigma 
 _refln_observed_status 
   1   0   0      698.34      619.21      8.19 o 
   2   0   0       63.23       58.65      1.16 o 
   3   0   0        1.15        2.66      0.55 o 
   4   0   0       76.18       84.97      2.32 o 
   5   0   0       15.35       14.42      0.72 o 
   6   0   0        0.18        0.53      0.65 o 
   7   0   0       32.73       44.78      7.58 o 
   8   0   0        6.69        6.68      6.31 o 
  -8   1   0        0.19        1.26      1.83 o 
  -7   1   0       10.50        9.27      3.62 o 
  -6   1   0        3.82        2.95      1.77 o 
  -5   1   0       29.14       27.02      1.04 o 
  -4   1   0        2.36        1.94      0.55 o 
  -3   1   0       17.76       16.21      0.53 o 
  -2   1   0      199.17      198.13      3.70 o 
  -1   1   0      131.61      132.52      3.10 o 
   0   1   0       87.47       81.56      4.29 o 
   1   1   0     3427.42     3216.26     52.48 o 
   2   1   0        2.78        2.48      0.39 o 
   3   1   0      133.83      139.84      2.19 o 
   4   1   0        8.30        7.61      0.45 o 
   5   1   0        0.77        0.80      0.37 o 
   6   1   0        4.51        3.86      3.08 o 
   7   1   0       17.25       18.53      4.46 o 
  -8   2   0        1.03        1.41      2.10 o 
  -7   2   0       15.20       14.66      3.85 o 
  -6   2   0      175.90      183.66      9.24 o 
  -5   2   0        7.51        7.48      0.70 o 
  -4   2   0        8.52        8.39      0.57 o 
  -3   2   0      573.42      658.41     16.41 o 
  -2   2   0        7.64        7.18      0.42 o 
  -1   2   0       59.06       56.44      0.88 o 
   0   2   0     2060.46     1960.85     23.32 o 
   1   2   0     2675.89     2518.90     40.55 o 
   2   2   0       67.04       64.03      1.13 o 
   3   2   0       57.01       65.16      2.15 o 
   4   2   0       32.31       35.66      2.52 o 
   5   2   0        1.86        3.03      2.02 o 
   6   2   0        9.11       11.17      1.41 o 
   7   2   0        0.45        1.34      2.28 o 
  -8   3   0        0.12        0.44      1.75 o 
  -7   3   0        4.55        3.59      3.61 o 
  -6   3   0        2.66        2.22      1.23 o 
  -5   3   0       85.23       81.84      3.35 o 
  -4   3   0        2.63        2.86      0.64 o 
  -3   3   0      109.74      120.23      2.62 o 
  -2   3   0      980.98      938.02     15.19 o 
  -1   3   0        8.30        6.62      0.43 o 
   0   3   0      180.74      178.37      2.89 o 
   1   3   0      364.75      376.49      4.65 o 
   2   3   0      387.39      391.54      7.04 o 
   4   3   0       22.52       22.70      1.63 o 
   5   3   0       15.17       12.52      1.95 o 
   6   3   0        4.72        2.17      2.28 o 
   7   3   0        0.58        0.34      0.92 o 
  -7   4   0        0.12        0.22      1.13 o 
  -6   4   0       46.05       44.33      3.71 o 
  -5   4   0        3.94        3.65      0.92 o 
  -4   4   0        0.00        0.51      0.53 o 
  -3   4   0      217.72      233.04      7.06 o 
  -2   4   0      147.63      156.30      3.61 o 
  -1   4   0       25.35       27.50      0.83 o 
   0   4   0      299.74      289.68      4.78 o 
   1   4   0      766.06      777.52      8.16 o 
   2   4   0       26.79       30.65      1.38 o 
   3   4   0        7.50        7.54      0.66 o 
   4   4   0       51.58       47.95      2.83 o 
   5   4   0       13.16       12.59      1.62 o 
   6   4   0        9.85        7.74      1.43 o 
  -7   5   0        8.92        5.55      8.19 o 
  -6   5   0        0.68        0.36      0.64 o 
  -5   5   0        9.28        6.48      1.71 o 
  -4   5   0        2.48        2.06      0.86 o 
  -3   5   0       16.36       17.72      1.28 o 
  -2   5   0       26.50       29.00      1.43 o 
  -1   5   0        0.14        0.48      0.23 o 
   0   5   0      212.36      225.53      5.52 o 
   1   5   0        7.13        4.75      2.89 o 
   2   5   0       76.20       74.59      3.39 o 
   3   5   0        0.85        0.39      0.46 o 
   4   5   0        0.94        0.94      1.26 o 
   5   5   0        3.31        2.54      2.64 o 
   6   5   0        1.70        1.24      1.56 o 
  -7   6   0        4.05        3.13      4.75 o 
  -6   6   0        0.02        0.80      0.97 o 
  -5   6   0       10.78        6.62      2.84 o 
  -4   6   0        0.01        0.26      0.57 o 
  -3   6   0        2.84        1.91      0.78 o 
  -2   6   0      301.23      310.19     15.07 o 
  -1   6   0       75.48       76.23      2.42 o 
   0   6   0       29.53       32.52      1.78 o 
   1   6   0        0.00        0.50      1.50 o 
   2   6   0       11.21       12.00      2.18 o 
   3   6   0        2.44        3.06      4.02 o 
   4   6   0        0.97        1.76      2.26 o 
   5   6   0        0.99        1.28      0.96 o 
   6   6   0       10.48       11.53      2.53 o 
  -7   7   0        1.24        0.79      0.91 o 
  -6   7   0       28.26       24.72      3.58 o 
  -5   7   0       16.92       21.34      1.91 o 
  -4   7   0       10.85       10.43      1.92 o 
  -3   7   0        0.53        0.72      0.69 o 
  -2   7   0        2.56        4.14      1.14 o 
  -1   7   0      201.39      199.70      6.68 o 
   0   7   0        0.11        1.22      1.40 o 
   1   7   0        6.93        6.29      3.73 o 
   2   7   0       52.10       51.79      4.46 o 
   3   7   0       11.95       13.22      2.12 o 
   4   7   0        0.01        0.63      0.88 o 
   5   7   0        1.57        1.98      3.14 o 
  -6   8   0       13.44       12.66      2.84 o 
  -5   8   0       13.48        9.76      1.46 o 
  -4   8   0        0.00        0.27      0.59 o 
  -3   8   0        0.15        0.56      0.81 o 
  -2   8   0        8.00        6.91      1.18 o 
  -1   8   0        4.10        3.26      1.63 o 
   0   8   0        6.99        7.50      3.13 o 
   1   8   0        0.00        0.12      0.60 o 
   2   8   0       11.85       11.01      2.89 o 
   3   8   0        0.36        1.19      1.19 o 
   4   8   0        8.16        7.53      3.89 o 
  -5   9   0        0.30        0.45      0.88 o 
  -4   9   0        7.34        6.26      4.28 o 
  -3   9   0        0.89        0.71      0.52 o 
  -2   9   0        0.00        0.33      0.82 o 
  -1   9   0        0.12        0.67      0.75 o 
   0   9   0        1.76        1.65      1.71 o 
   1   9   0        4.32        3.70      2.93 o 
   2   9   0        0.49        0.21      1.02 o 
   3   9   0        4.05        4.21      3.67 o 
   4   9   0        0.55        0.80      2.04 o 
  -5  10   0        0.49        0.41      0.69 o 
  -4  10   0        4.13        2.02      1.92 o 
  -3  10   0        2.28        2.05      1.04 o 
  -2  10   0       13.71       13.78      2.27 o 
  -1  10   0        8.09        7.42      5.31 o 
   0  10   0        3.07        2.31      2.68 o 
   1  10   0        3.27        4.15      4.30 o 
   2  10   0        6.95        4.14      4.27 o 
  -3  11   0        7.96        6.72      3.84 o 
  -2  11   0        0.84        0.73      0.93 o 
  -1  11   0       38.29       46.43      4.43 o 
   0  11   0       17.91       17.68      2.55 o 
   1  11   0        7.03        5.17      5.78 o 
  -2 -11   1        4.25        2.75      3.34 o 
  -1 -11   1        0.67        0.86      1.25 o 
   0 -11   1       39.24       44.32      4.00 o 
   1 -11   1        0.94        1.18      0.94 o 
   2 -11   1        6.94        5.92      4.44 o 
   3 -11   1        1.08        1.47      1.44 o 
   4 -11   1        0.89        0.96      1.19 o 
  -3 -10   1        1.91        1.59      1.37 o 
  -2 -10   1       13.25       19.23      3.19 o 
  -1 -10   1        0.01        0.53      0.94 o 
   0 -10   1        0.11        0.68      0.93 o 
   1 -10   1       26.70       24.97      3.12 o 
   2 -10   1       28.08       28.89      3.73 o 
   3 -10   1        9.48        8.75      6.65 o 
   4 -10   1        9.50       11.37      1.74 o 
   5 -10   1        0.01        0.14      0.57 o 
  -4  -9   1        0.77        1.46      1.78 o 
  -3  -9   1       21.85       24.29      3.68 o 
  -2  -9   1       28.68       26.98      2.88 o 
  -1  -9   1       11.67        8.75      5.34 o 
   0  -9   1       15.40       13.32      2.43 o 
   1  -9   1       15.87       19.57      2.28 o 
   2  -9   1       11.30       10.74      1.56 o 
   3  -9   1        0.00        0.29      0.71 o 
   4  -9   1        9.59        9.75      1.72 o 
   5  -9   1        3.24        2.81      2.28 o 
   6  -9   1        8.29        7.53      2.46 o 
  -5  -8   1        1.35        0.57      1.91 o 
  -4  -8   1        2.34        1.72      2.33 o 
  -3  -8   1        3.03        1.60      3.57 o 
  -2  -8   1       30.86       32.63      4.10 o 
  -1  -8   1      116.83      112.41     12.25 o 
   0  -8   1        8.75        7.30      1.08 o 
   1  -8   1       16.16       18.18      1.34 o 
   2  -8   1        1.44        1.29      0.88 o 
   3  -8   1        3.33        4.12      1.43 o 
   4  -8   1        0.20        0.36      0.99 o 
   5  -8   1        1.14        1.12      0.89 o 
   6  -8   1        6.73        6.50      4.77 o 
  -5  -7   1        1.22        0.41      0.85 o 
  -4  -7   1        0.21        0.26      0.78 o 
  -3  -7   1        1.06        1.02      1.12 o 
  -2  -7   1        3.21        3.68      0.42 o 
  -1  -7   1        3.51        4.41      0.31 o 
   0  -7   1        5.02        4.35      1.39 o 
   1  -7   1      291.79      283.64     12.19 o 
   2  -7   1        0.06        0.37      0.61 o 
   3  -7   1        0.86        1.63      0.79 o 
   4  -7   1        4.26        3.09      1.24 o 
   5  -7   1        7.12        6.15      1.90 o 
   6  -7   1        2.93        3.78      2.85 o 
   7  -7   1        0.26        0.51      1.75 o 
  -6  -6   1        1.01        0.74      1.14 o 
  -5  -6   1        0.03        0.47      1.25 o 
  -4  -6   1       14.13       19.17      7.93 o 
  -3  -6   1        4.65        3.40      2.59 o 
  -2  -6   1        1.31        0.76      0.35 o 
  -1  -6   1       40.29       38.87      1.49 o 
   0  -6   1       68.95       61.60      9.97 o 
   1  -6   1      253.21      240.94      6.57 o 
   2  -6   1       13.58       14.31      1.82 o 
   3  -6   1        0.09        0.55      0.67 o 
   4  -6   1       32.32       34.94      2.00 o 
   5  -6   1        5.18        5.02      1.31 o 
   6  -6   1        5.44        2.78      1.93 o 
   7  -6   1        4.84        5.74      7.80 o 
  -6  -5   1        1.09        0.12      0.74 o 
  -5  -5   1       81.64       82.79     11.34 o 
  -4  -5   1        1.46        1.06      0.77 o 
  -3  -5   1       50.79       49.70      6.84 o 
  -2  -5   1       13.21       13.74      1.02 o 
  -1  -5   1      121.33      126.17      3.17 o 
   0  -5   1        4.20        2.77      0.49 o 
   1  -5   1       44.97       43.28      1.43 o 
   2  -5   1       15.10       15.39      1.13 o 
   3  -5   1        0.32        0.40      0.40 o 
   4  -5   1        0.01       -0.08      0.70 o 
   5  -5   1        5.75        5.53      2.17 o 
   6  -5   1        0.03        0.17      0.59 o 
   7  -5   1        0.36        0.14      2.01 o 
  -7  -4   1        9.74        4.73      8.49 o 
  -6  -4   1       11.81       12.20      1.78 o 
  -5  -4   1       38.34       37.05      2.89 o 
  -4  -4   1       27.08       25.22      1.85 o 
  -3  -4   1        0.46        0.99      0.78 o 
  -2  -4   1        9.05        5.97      1.85 o 
  -1  -4   1       10.36        7.23      0.64 o 
   0  -4   1       28.58       37.59      1.98 o 
   1  -4   1       53.52       54.61      1.47 o 
   2  -4   1       43.60       42.02      1.21 o 
   3  -4   1       91.44      102.42      4.64 o 
   4  -4   1       26.71       22.77      1.72 o 
   5  -4   1        3.04        4.06      1.76 o 
   6  -4   1       37.52       34.49      3.02 o 
   7  -4   1        9.60        5.81      5.99 o 
  -7  -3   1        2.58        2.86      3.75 o 
  -6  -3   1        0.23        0.12      0.40 o 
  -5  -3   1        0.11        0.38      0.76 o 
  -4  -3   1        5.65        4.59      0.90 o 
  -3  -3   1       10.50       10.99      0.68 o 
  -2  -3   1       19.43       23.55      0.75 o 
  -1  -3   1      580.65      572.24     10.23 o 
   0  -3   1      112.25      106.82      1.91 o 
   1  -3   1      172.29      165.34      2.25 o 
   2  -3   1       12.64       10.09      0.61 o 
   3  -3   1       27.34       26.93      1.03 o 
   4  -3   1        9.51       11.15      1.19 o 
   5  -3   1       71.80       79.57      3.22 o 
   6  -3   1        6.07        4.82      1.23 o 
   7  -3   1       28.52       21.69      4.50 o 
   8  -3   1        0.05        0.14      1.33 o 
  -7  -2   1        0.30        0.45      1.27 o 
  -6  -2   1        1.82        1.00      0.87 o 
  -5  -2   1        9.44        9.75      0.89 o 
  -4  -2   1        5.84        6.20      0.50 o 
  -3  -2   1        0.80        0.41      0.20 o 
  -2  -2   1      193.88      194.58      2.45 o 
  -1  -2   1      105.27      116.59      3.87 o 
   0  -2   1     4102.12     3592.70    124.79 o 
   1  -2   1     1483.38     1369.42     25.95 o 
   2  -2   1      119.94      116.94      3.43 o 
   3  -2   1      196.93      220.44      8.12 o 
   4  -2   1        3.26        3.97      0.54 o 
   5  -2   1       29.59       32.09      1.46 o 
   6  -2   1       10.77       10.15      1.53 o 
   7  -2   1        2.63        2.82      3.67 o 
   8  -2   1        5.98       11.78      3.49 o 
  -7  -1   1        0.10        0.26      1.29 o 
  -6  -1   1        0.56        0.96      0.80 o 
  -5  -1   1       25.92       26.21      1.01 o 
  -4  -1   1        1.68        2.03      0.72 o 
  -3  -1   1       72.28       73.21      1.22 o 
  -2  -1   1      113.82      114.01      2.03 o 
  -1  -1   1      385.95      393.36      7.93 o 
   0  -1   1      179.71      182.18      4.65 o 
   2  -1   1       72.45       68.28      1.01 o 
   3  -1   1        0.74        1.14      0.39 o 
   4  -1   1       89.85       93.51      2.34 o 
   5  -1   1        8.41        9.63      0.83 o 
   6  -1   1        3.55        2.23      1.71 o 
   7  -1   1       22.12       25.41      4.97 o 
   8  -1   1       27.46       28.24      4.71 o 
  -8   0   1        9.11        8.25     12.25 o 
  -7   0   1        3.59        4.68      2.12 o 
  -6   0   1       66.81       66.96      4.90 o 
  -5   0   1       65.35       60.79      2.39 o 
  -4   0   1       26.51       25.10      1.00 o 
  -3   0   1      158.70      167.36      4.44 o 
  -2   0   1       10.06       11.20      0.33 o 
  -1   0   1      432.38      382.79     10.65 o 
   0   0   1      353.48      301.73      6.81 o 
   1   0   1      461.45      416.22      3.90 o 
   2   0   1      359.79      347.00      3.24 o 
   3   0   1      698.67      735.89     19.84 o 
   4   0   1      128.22      123.64      5.45 o 
   5   0   1       35.08       31.34      0.93 o 
   6   0   1        0.89        0.68      1.05 o 
   7   0   1        0.40        0.79      2.06 o 
  -8   1   1        3.56        2.62      7.03 o 
  -7   1   1        0.39        1.05      2.12 o 
  -6   1   1       12.69        9.64      1.38 o 
  -5   1   1      146.53      146.77      5.69 o 
  -4   1   1       53.23       56.30      1.64 o 
  -3   1   1        1.63        2.63      0.30 o 
  -2   1   1      547.79      529.92      7.84 o 
  -1   1   1      206.80      197.35      1.93 o 
   0   1   1     1022.90      986.75     27.55 o 
   1   1   1     3068.08     2692.42    111.47 o 
   2   1   1      314.68      330.73      4.91 o 
   3   1   1      244.23      251.48      5.78 o 
   4   1   1      116.30      117.50      3.94 o 
   5   1   1       53.84       57.02      3.84 o 
   6   1   1        3.42        4.77      3.79 o 
   7   1   1        1.33        0.61      2.91 o 
  -8   2   1        0.89        0.83      1.86 o 
  -7   2   1        0.21        0.64      1.70 o 
  -6   2   1        0.04        0.26      0.46 o 
  -5   2   1        3.53        3.59      0.49 o 
  -4   2   1       15.77       14.51      0.67 o 
  -3   2   1       11.89       13.90      0.58 o 
  -2   2   1      372.29      401.19      7.90 o 
  -1   2   1       81.96       87.98      1.14 o 
   0   2   1      423.51      420.27      6.03 o 
   1   2   1     1068.04     1014.54     33.57 o 
   2   2   1       72.02       80.59      1.62 o 
   3   2   1        0.24        0.38      0.43 o 
   4   2   1       32.19       32.14      1.93 o 
   5   2   1       18.39       15.09      1.71 o 
   6   2   1       14.36       11.76      1.93 o 
   7   2   1        3.71        3.44      1.78 o 
  -8   3   1        3.80        6.03      2.63 o 
  -7   3   1        4.53        2.22      2.90 o 
  -6   3   1       18.29       18.12      2.20 o 
  -5   3   1       28.03       23.42      1.01 o 
  -4   3   1        0.06        0.10      0.32 o 
  -3   3   1      139.97      142.70      3.07 o 
  -2   3   1      288.81      284.11      3.98 o 
  -1   3   1       10.43       10.54      0.50 o 
   0   3   1        0.58        0.35      0.35 o 
   1   3   1       35.91       33.38      2.77 o 
   2   3   1      965.45      959.69     11.00 o 
   3   3   1       21.28       19.05      0.98 o 
   4   3   1       11.79        9.85      1.43 o 
   5   3   1        1.70        2.81      1.15 o 
   6   3   1        1.84        0.98      1.29 o 
   7   3   1        0.12        0.53      1.55 o 
  -7   4   1        0.99        1.36      1.27 o 
  -6   4   1        7.69        4.79      2.80 o 
  -5   4   1       14.10       10.81      1.32 o 
  -4   4   1        4.29        3.49      1.02 o 
  -3   4   1        9.09        9.56      1.31 o 
  -2   4   1      427.01      469.89      6.46 o 
  -1   4   1      148.92      157.81      2.95 o 
   0   4   1      284.59      282.48      7.17 o 
   1   4   1      513.64      570.71     11.87 o 
   2   4   1        4.82        5.38      0.82 o 
   3   4   1       46.89       49.27      2.71 o 
   4   4   1       47.16       48.95      2.40 o 
   5   4   1        9.53        9.02      1.45 o 
   6   4   1        7.06        3.28      3.89 o 
  -7   5   1        0.17        0.97      1.19 o 
  -6   5   1       23.21       20.76      2.70 o 
  -5   5   1        1.73        2.37      1.46 o 
  -4   5   1        3.20        1.60      0.77 o 
  -3   5   1        0.56        1.52      0.67 o 
  -2   5   1       11.09       11.51      0.78 o 
  -1   5   1      710.36      743.54     18.83 o 
   0   5   1      240.87      250.95     10.32 o 
   1   5   1        2.33        3.09      1.58 o 
   2   5   1      193.29      197.82     12.11 o 
   3   5   1       11.79       11.49      0.78 o 
   4   5   1        2.64        2.23      1.34 o 
   5   5   1        5.26        3.93      4.00 o 
   6   5   1        0.99        0.57      1.90 o 
  -7   6   1        0.23       -0.03      0.53 o 
  -6   6   1       68.04       70.15      7.95 o 
  -5   6   1       42.12       33.85      3.33 o 
  -4   6   1        7.89        8.39      1.30 o 
  -3   6   1       11.36       12.81      1.95 o 
  -2   6   1        0.18        0.25      0.52 o 
  -1   6   1        4.83        5.29      0.52 o 
   0   6   1       61.92       60.85      5.66 o 
   1   6   1      104.69      107.96      7.19 o 
   2   6   1       80.44       84.93      4.67 o 
   3   6   1        4.23        4.29      2.55 o 
   4   6   1        0.93        0.27      0.80 o 
   5   6   1        0.17       -0.03      1.17 o 
  -6   7   1       11.78       16.32      2.72 o 
  -5   7   1       14.28       14.47      1.92 o 
  -4   7   1        6.39        3.57      1.76 o 
  -3   7   1       40.13       38.79      2.80 o 
  -2   7   1        4.78        3.98      1.90 o 
  -1   7   1       87.61       89.84      3.46 o 
   0   7   1        5.78        6.18      2.94 o 
   1   7   1       48.43       50.54      3.34 o 
   2   7   1       80.01       77.73      8.49 o 
   3   7   1       59.43       63.83      6.81 o 
   4   7   1        9.95       10.98      2.17 o 
   5   7   1        1.84        0.39      1.35 o 
  -6   8   1        9.24       11.03      2.23 o 
  -5   8   1       14.07       10.64      2.33 o 
  -4   8   1       10.02        8.19      3.78 o 
  -3   8   1        5.32        3.59      1.78 o 
  -2   8   1       11.54       11.24      1.22 o 
  -1   8   1       12.01       11.69      3.85 o 
   0   8   1       30.92       34.00      3.40 o 
   1   8   1        0.14        0.33      0.75 o 
   2   8   1        0.49        0.43      0.86 o 
   3   8   1        5.21        3.40      1.86 o 
   4   8   1        3.39        2.73      5.06 o 
  -5   9   1        3.13        2.25      1.37 o 
  -4   9   1       17.70       14.59      2.15 o 
  -3   9   1        3.95        2.07      1.28 o 
  -2   9   1        0.63        0.85      0.95 o 
  -1   9   1        0.25        0.37      1.14 o 
   0   9   1        0.81        0.65      1.04 o 
   1   9   1        2.53        1.72      1.77 o 
   2   9   1        1.07        1.12      1.03 o 
   3   9   1        2.92        2.74      2.40 o 
  -4  10   1        0.88        0.75      1.46 o 
  -3  10   1        0.15        0.37      1.04 o 
  -2  10   1       10.84       13.96      3.76 o 
  -1  10   1        0.92        0.54      1.18 o 
   0  10   1        1.83        2.76      2.69 o 
   1  10   1        2.58        3.53      4.13 o 
   2  10   1        1.35        1.09      1.39 o 
  -2  11   1        4.24        2.20      3.85 o 
  -1  11   1        0.99        1.74      1.60 o 
   0  11   1        0.02        0.12      0.86 o 
   0 -12   2        0.20        0.51      1.40 o 
   1 -12   2       41.19       38.03      4.10 o 
   2 -12   2        4.07        1.24      1.50 o 
  -2 -11   2        9.65        5.70      7.16 o 
  -1 -11   2        4.01        4.69      4.23 o 
   0 -11   2       38.09       40.03      5.70 o 
   1 -11   2       10.07        7.64      5.42 o 
   2 -11   2        7.00        4.07      2.84 o 
   3 -11   2        7.94        5.41      6.39 o 
   4 -11   2       19.18       20.85      2.74 o 
  -3 -10   2        0.12        0.13      1.65 o 
  -2 -10   2       21.29       16.22     10.02 o 
  -1 -10   2       29.16       26.67      3.60 o 
   0 -10   2        0.02        0.05      1.05 o 
   1 -10   2       70.56       81.51      5.86 o 
   2 -10   2       86.79       92.65      6.50 o 
   3 -10   2        0.07        0.41      1.09 o 
   4 -10   2        1.91        2.01      1.90 o 
   5 -10   2        6.89        6.86      2.08 o 
  -4  -9   2        0.97        0.29      1.27 o 
  -3  -9   2        2.48        0.93      1.12 o 
  -2  -9   2        1.73        1.76      2.42 o 
  -1  -9   2       14.37       16.40      3.00 o 
   0  -9   2        2.45        1.97      2.08 o 
   1  -9   2      186.33      191.92      6.90 o 
   2  -9   2        0.15        0.60      0.64 o 
   3  -9   2       49.13       49.02      4.24 o 
   4  -9   2        0.07        0.37      0.62 o 
   5  -9   2        0.00        0.14      0.62 o 
   6  -9   2        5.11        4.12      1.77 o 
  -5  -8   2       28.51       29.05      4.14 o 
  -4  -8   2        0.03        0.54      0.94 o 
  -3  -8   2        1.14        1.28      2.54 o 
  -2  -8   2       21.71       21.50      3.79 o 
  -1  -8   2       15.76       13.01      1.02 o 
   0  -8   2       47.00       50.58      3.41 o 
   1  -8   2       84.82       87.91      3.77 o 
   2  -8   2      536.54      596.11      9.68 o 
   3  -8   2       12.81       12.42      3.31 o 
   4  -8   2        8.27        8.73      1.39 o 
   5  -8   2        4.31        5.40      2.08 o 
   6  -8   2        2.86        2.50      1.70 o 
  -5  -7   2       34.24       32.77      6.14 o 
  -4  -7   2        5.76        4.67      5.29 o 
  -3  -7   2        0.00        0.29      0.85 o 
  -2  -7   2        3.95        4.55      0.78 o 
  -1  -7   2        1.42        2.01      0.90 o 
   0  -7   2      301.27      308.68     18.60 o 
   1  -7   2        0.10        0.28      0.94 o 
   2  -7   2       29.44       28.75      2.44 o 
   3  -7   2       20.90       21.26      1.71 o 
   4  -7   2       16.27       15.03      1.65 o 
   5  -7   2        5.15        6.10      2.05 o 
   6  -7   2       11.66       14.07      2.28 o 
   7  -7   2        1.24        1.48      1.88 o 
  -5  -6   2       50.69       53.68      5.32 o 
  -4  -6   2      217.85      194.28     12.48 o 
  -3  -6   2        4.22        3.81      3.78 o 
  -2  -6   2        0.04        0.42      0.39 o 
  -1  -6   2      203.64      211.17      8.84 o 
   0  -6   2        6.18        6.76      1.35 o 
   1  -6   2       84.50       84.98      4.06 o 
   2  -6   2      130.43      119.79      4.40 o 
   3  -6   2       80.86       84.06      4.79 o 
   4  -6   2       12.23       10.04      2.67 o 
   5  -6   2        0.04        0.27      0.53 o 
   6  -6   2        0.72        0.59      0.65 o 
   7  -6   2        0.22        0.73      1.63 o 
  -5  -5   2        0.15        0.63      0.66 o 
  -4  -5   2       17.19       17.40      2.05 o 
  -3  -5   2       27.55       27.45      3.52 o 
  -2  -5   2        9.13        7.26      0.91 o 
  -1  -5   2        0.00        0.30      1.27 o 
   0  -5   2      196.81      216.75      5.16 o 
   1  -5   2       92.77       88.46      2.30 o 
   2  -5   2       54.61       52.84      2.77 o 
   3  -5   2       64.41       61.89      2.76 o 
   4  -5   2       36.00       32.56      1.70 o 
   5  -5   2       25.50       26.29      2.23 o 
   6  -5   2       13.46       14.52      1.47 o 
   7  -5   2        3.99        1.63      2.44 o 
  -7  -4   2       42.71       44.69      5.77 o 
  -6  -4   2        2.81        1.59      2.69 o 
  -5  -4   2        3.97        3.48      2.40 o 
  -4  -4   2       86.54       83.45      5.95 o 
  -3  -4   2        0.20       -0.12      0.99 o 
  -2  -4   2       97.48      103.43      9.18 o 
  -1  -4   2      427.94      426.63     11.23 o 
   0  -4   2        0.11        0.51      0.32 o 
   1  -4   2        5.21        6.34      0.55 o 
   2  -4   2      154.89      151.89      3.82 o 
   3  -4   2       16.95       18.68      1.25 o 
   4  -4   2        8.45        7.61      1.14 o 
   5  -4   2        3.46        3.20      1.39 o 
   6  -4   2       20.41       23.51      2.96 o 
   7  -4   2        6.60        4.53      6.46 o 
  -7  -3   2        3.53        2.10      4.19 o 
  -6  -3   2       22.64       22.50      2.90 o 
  -5  -3   2        0.13        0.45      0.32 o 
  -4  -3   2        1.09        1.04      0.47 o 
  -3  -3   2        1.77        1.97      0.79 o 
  -2  -3   2        8.01        8.22      0.59 o 
  -1  -3   2       37.96       37.74      1.12 o 
   0  -3   2       93.86       94.30      2.22 o 
   1  -3   2       27.56       25.54      0.91 o 
   2  -3   2       82.59       82.34      1.69 o 
   3  -3   2        5.84        5.63      0.80 o 
   4  -3   2       48.50       52.13      2.92 o 
   5  -3   2        0.06       -0.02      0.41 o 
   6  -3   2       10.51        9.44      2.10 o 
   7  -3   2        8.39        8.31      7.28 o 
  -7  -2   2      120.87      134.70      9.29 o 
  -6  -2   2        6.06        3.91      3.13 o 
  -5  -2   2       12.86       12.74      0.94 o 
  -4  -2   2       34.34       36.16      1.43 o 
  -3  -2   2       91.50       85.38      1.60 o 
  -2  -2   2        5.11        4.93      0.34 o 
  -1  -2   2        1.40        2.05      0.86 o 
   0  -2   2     2522.89     2247.26     44.06 o 
   1  -2   2      877.53      822.05     16.67 o 
   2  -2   2       64.71       57.32      1.27 o 
   3  -2   2      163.08      169.56      4.81 o 
   4  -2   2       73.84       74.96      2.86 o 
   5  -2   2       35.06       36.95      1.42 o 
   6  -2   2        0.36        0.29      0.61 o 
   7  -2   2        0.00        0.42      2.08 o 
  -7  -1   2        1.01        1.11      3.10 o 
  -6  -1   2        6.68        7.49      2.01 o 
  -5  -1   2       45.64       40.93      1.35 o 
  -4  -1   2       69.13       73.65      2.32 o 
  -3  -1   2       27.60       28.20      0.74 o 
  -2  -1   2       31.41       33.50      0.83 o 
  -1  -1   2        0.01        0.18      0.27 o 
   0  -1   2      350.60      321.74      6.24 o 
   1  -1   2       16.46       15.85      0.44 o 
   2  -1   2        0.19        0.10      0.12 o 
   3  -1   2      151.55      150.60      3.15 o 
   4  -1   2      157.91      187.71      7.42 o 
   5  -1   2       45.59       47.94      3.08 o 
   6  -1   2        4.03        3.79      1.56 o 
   7  -1   2        0.10        0.32      1.81 o 
  -8   0   2        0.74        0.48      1.55 o 
  -7   0   2       11.17        7.24      7.69 o 
  -6   0   2      113.92      114.16      6.47 o 
  -5   0   2       78.03       77.66      1.94 o 
  -4   0   2        5.65        6.17      0.35 o 
  -3   0   2        1.95        1.36      0.56 o 
  -2   0   2      194.36      186.55      7.03 o 
  -1   0   2      921.38      806.59      8.11 o 
   0   0   2        0.56        0.25      0.17 o 
   1   0   2      500.98      445.95      6.17 o 
   2   0   2     1121.93     1079.27     22.68 o 
   3   0   2        0.02        0.45      0.31 o 
   4   0   2        0.02        0.35      0.64 o 
   5   0   2        0.06        0.54      0.80 o 
   6   0   2       12.06       11.53      2.41 o 
   7   0   2        2.54        2.64      3.75 o 
  -8   1   2        0.26        0.13      1.26 o 
  -7   1   2        0.24        0.46      1.78 o 
  -6   1   2       24.58       22.41      2.06 o 
  -5   1   2       60.64       56.53      1.40 o 
  -4   1   2        0.66        0.63      0.44 o 
  -3   1   2       50.87       51.15      1.52 o 
  -2   1   2      208.16      209.93      3.57 o 
  -1   1   2       10.48        8.96      0.35 o 
   0   1   2       94.34       91.79      3.59 o 
   1   1   2      871.73      841.32     16.38 o 
   2   1   2      145.73      159.64      3.26 o 
   3   1   2      101.60      116.78      1.74 o 
   4   1   2        7.78        9.41      1.62 o 
   5   1   2       75.74       86.46      4.56 o 
   6   1   2        0.43        0.38      0.68 o 
   7   1   2        0.36        0.33      0.81 o 
  -8   2   2        0.05        0.30      1.29 o 
  -7   2   2        3.73        2.55      2.92 o 
  -6   2   2        7.44        7.21      1.21 o 
  -5   2   2        6.47        5.65      0.60 o 
  -4   2   2       49.56       51.62      1.63 o 
  -3   2   2       22.89       16.03      0.69 o 
  -2   2   2      140.12      141.01      2.09 o 
  -1   2   2        3.25        3.55      0.40 o 
   0   2   2     1065.31     1008.73     20.14 o 
   1   2   2      458.58      466.62      9.50 o 
   2   2   2       29.12       26.11      0.84 o 
   3   2   2       54.32       53.55      1.65 o 
   4   2   2       55.11       52.48      1.81 o 
   5   2   2       14.47       17.66      2.21 o 
   6   2   2        7.19        7.33      3.97 o 
   7   2   2        1.03        0.85      1.22 o 
  -7   3   2        0.81        1.05      0.79 o 
  -6   3   2        0.02       -0.01      0.62 o 
  -5   3   2       10.91        9.31      0.84 o 
  -4   3   2        4.39        5.21      0.59 o 
  -3   3   2       65.99       71.60      2.34 o 
  -2   3   2       10.46       10.10      0.68 o 
  -1   3   2      446.01      478.10      9.18 o 
   0   3   2      260.11      277.27      4.19 o 
   1   3   2      573.95      587.93     19.98 o 
   2   3   2      707.52      754.85      9.50 o 
   3   3   2        5.92        6.93      0.73 o 
   4   3   2        0.51        0.24      0.19 o 
   5   3   2       63.95       65.75      4.98 o 
   6   3   2        9.32        7.67      1.96 o 
  -7   4   2        1.41        0.83      0.72 o 
  -6   4   2       44.25       46.74      3.62 o 
  -5   4   2       44.79       46.51      3.11 o 
  -4   4   2        2.84        2.76      1.07 o 
  -3   4   2        7.17       10.42      1.12 o 
  -2   4   2        2.45        3.10      0.68 o 
  -1   4   2      237.45      239.86      5.11 o 
   0   4   2       99.16       98.93      4.95 o 
   1   4   2       47.91       40.93      9.71 o 
   2   4   2      181.11      192.79      6.34 o 
   3   4   2      150.00      141.85      5.14 o 
   4   4   2        8.83        7.85      0.78 o 
   5   4   2        1.43        1.83      1.45 o 
   6   4   2        0.09        0.47      1.48 o 
  -7   5   2       28.01       34.38      3.16 o 
  -6   5   2       10.68       11.66      2.86 o 
  -5   5   2      114.49      128.80      5.27 o 
  -4   5   2       23.85       19.62      1.34 o 
  -3   5   2        6.27        6.19      1.53 o 
  -2   5   2       31.18       29.64      1.60 o 
  -1   5   2       19.48       21.19      1.01 o 
   0   5   2        4.98        5.57      2.27 o 
   1   5   2       34.59       31.85      6.00 o 
   2   5   2      712.41      734.91     13.61 o 
   3   5   2      327.35      344.08     22.70 o 
   4   5   2        2.00        2.02      1.27 o 
   5   5   2        3.58        2.40      1.63 o 
   6   5   2        5.65        2.11      3.87 o 
  -7   6   2        2.82        1.76      1.35 o 
  -6   6   2        8.22       12.21      2.39 o 
  -5   6   2        3.16        2.92      1.35 o 
  -4   6   2        7.60        6.59      1.52 o 
  -3   6   2        5.68        3.78      1.18 o 
  -2   6   2       23.19       18.63      1.38 o 
  -1   6   2       12.88       10.97      0.91 o 
   0   6   2      121.86      131.22      8.51 o 
   1   6   2        2.51        2.28      1.38 o 
   2   6   2        2.97        2.04      1.70 o 
   3   6   2      112.95      114.92      6.03 o 
   4   6   2       34.64       29.98     10.57 o 
   5   6   2        2.66        2.23      3.98 o 
  -6   7   2        2.40        1.67      1.60 o 
  -5   7   2        8.75        8.48      1.62 o 
  -4   7   2       93.95       88.70      6.95 o 
  -3   7   2       80.05       81.29      3.53 o 
  -2   7   2        3.99        3.89      1.65 o 
  -1   7   2        5.36        3.12      2.10 o 
   0   7   2       68.45       65.98      5.20 o 
   1   7   2       28.72       30.25      2.95 o 
   2   7   2       23.36       21.25      2.75 o 
   3   7   2       67.69       67.20      4.81 o 
   4   7   2        0.25        1.61      1.68 o 
   5   7   2        0.00        0.19      1.37 o 
  -6   8   2       14.24       18.45      3.12 o 
  -5   8   2        5.47        3.01      2.28 o 
  -4   8   2        0.01        0.05      0.64 o 
  -3   8   2       38.25       34.96      2.31 o 
  -2   8   2        6.32        5.46      3.63 o 
  -1   8   2       13.82       14.54      1.76 o 
   0   8   2       19.76       16.39      2.33 o 
   1   8   2       11.98       11.93      5.63 o 
   2   8   2        1.22        0.63      2.22 o 
   3   8   2        1.51        0.62      0.71 o 
   4   8   2       33.90       31.42      5.19 o 
  -5   9   2       10.48        7.80      8.95 o 
  -4   9   2       35.21       34.36      3.30 o 
  -3   9   2        5.58        3.24      4.04 o 
  -2   9   2        0.20        0.27      0.69 o 
  -1   9   2       22.65       22.21      2.90 o 
   0   9   2       35.12       38.80      4.50 o 
   1   9   2        0.37        0.43      0.67 o 
   2   9   2        3.24        4.29      4.50 o 
   3   9   2        9.86        4.62      4.61 o 
  -3  10   2        1.97        1.65      1.42 o 
  -2  10   2        2.16        1.18      1.45 o 
  -1  10   2        1.85        2.04      2.66 o 
   0  10   2        0.19        0.79      1.01 o 
   1  10   2        5.51        3.67      3.00 o 
  -1 -12   3        4.11        2.52      4.97 o 
   0 -12   3        3.98        3.42      3.77 o 
   1 -12   3       29.07       35.55      4.22 o 
   2 -12   3       11.81       11.20      3.00 o 
   3 -12   3        0.44        0.93      1.17 o 
  -1 -11   3        2.65        2.23      3.16 o 
   0 -11   3        1.78        1.96      1.55 o 
   1 -11   3       22.21       20.17      4.47 o 
   2 -11   3        7.04        6.81      6.27 o 
   3 -11   3       14.05       11.70      3.93 o 
   4 -11   3        1.58        1.67      0.94 o 
  -3 -10   3        0.11       -0.20      1.69 o 
  -2 -10   3        0.65       -0.01      1.74 o 
  -1 -10   3        1.53        0.87      2.32 o 
   0 -10   3        0.33        1.20      1.17 o 
   1 -10   3       42.96       44.81      4.34 o 
   2 -10   3      167.01      180.14      6.90 o 
   3 -10   3       16.27       17.67      2.22 o 
   4 -10   3        2.34        1.60      1.13 o 
   5 -10   3       32.50       38.75      2.82 o 
  -4  -9   3        1.72        2.25      3.70 o 
  -3  -9   3        1.11        1.22      1.59 o 
  -2  -9   3       16.52       14.50      2.71 o 
  -1  -9   3        5.59        6.70      6.33 o 
   0  -9   3       33.17       33.82      3.05 o 
   1  -9   3       28.40       26.08      2.64 o 
   2  -9   3       40.69       40.18      2.76 o 
   3  -9   3      130.79      141.23      4.76 o 
   4  -9   3        0.00        0.16      0.67 o 
   5  -9   3        0.03        0.42      0.70 o 
   6  -9   3       32.46       37.89      2.89 o 
  -5  -8   3       14.19       15.72      3.24 o 
  -4  -8   3       67.85       85.32     12.13 o 
  -3  -8   3       29.22       30.75      5.90 o 
  -2  -8   3        6.21        5.77      1.35 o 
  -1  -8   3       20.74       25.07      1.69 o 
   0  -8   3       12.54       10.88      2.92 o 
   1  -8   3      135.16      144.43      5.76 o 
   2  -8   3      118.18      129.35      5.50 o 
   3  -8   3       30.21       27.23      2.45 o 
   4  -8   3        5.66        7.34      3.73 o 
   5  -8   3       14.75       16.11      1.90 o 
   6  -8   3        2.67        3.63      1.00 o 
  -5  -7   3        3.33        2.10      2.26 o 
  -4  -7   3       39.75       45.40      7.09 o 
  -3  -7   3       52.29       46.15      6.07 o 
  -2  -7   3        9.10       10.60      2.19 o 
  -1  -7   3        1.68        3.07      1.83 o 
   0  -7   3       39.09       46.60      3.66 o 
   1  -7   3       25.06       24.05      2.25 o 
   2  -7   3       17.52       17.32      2.49 o 
   3  -7   3      294.70      296.53     10.11 o 
   4  -7   3       97.47       97.35      6.22 o 
   5  -7   3        5.56        4.54      2.45 o 
   6  -7   3       16.74       19.16      2.23 o 
   7  -7   3        3.09        2.08      3.77 o 
  -5  -6   3       14.54       12.54      2.12 o 
  -4  -6   3       23.06       24.86      3.49 o 
  -3  -6   3        3.32        3.55      3.23 o 
  -2  -6   3        8.46        5.71      1.66 o 
  -1  -6   3        7.32       10.64      2.79 o 
   0  -6   3      106.76      129.57      7.17 o 
   1  -6   3       16.06       15.57      1.46 o 
   2  -6   3       16.43       14.57      1.53 o 
   3  -6   3       44.94       45.72      2.97 o 
   4  -6   3       36.39       32.57      1.83 o 
   5  -6   3       13.87       12.65      2.20 o 
   6  -6   3        4.77        4.35      4.02 o 
   7  -6   3       12.59       13.62      3.70 o 
  -5  -5   3        2.77        2.00      2.83 o 
  -4  -5   3       27.84       25.77      2.16 o 
  -3  -5   3      164.66      154.73     14.25 o 
  -2  -5   3       10.45        9.15      0.92 o 
  -1  -5   3      220.26      227.51      8.26 o 
   0  -5   3      169.60      182.06      5.29 o 
   1  -5   3       41.33       45.06      1.70 o 
   2  -5   3        1.14        0.75      0.67 o 
   3  -5   3       43.86       39.62      2.20 o 
   4  -5   3       82.08       87.22      3.15 o 
   5  -5   3        5.80        7.75      1.15 o 
   6  -5   3        3.58        2.85      2.00 o 
   7  -5   3        3.77        3.95      8.21 o 
  -6  -4   3       41.39       37.32      5.63 o 
  -5  -4   3        6.37        6.05      1.02 o 
  -4  -4   3       28.26       26.52      1.83 o 
  -3  -4   3       27.30       25.48      1.82 o 
  -2  -4   3        0.74        0.60      0.39 o 
  -1  -4   3        0.28        0.40      0.47 o 
   0  -4   3      411.65      426.46     15.19 o 
   1  -4   3      500.11      497.72     16.81 o 
   2  -4   3        5.99        5.97      1.15 o 
   3  -4   3      114.13      106.01      4.07 o 
   4  -4   3       66.95       66.49      3.74 o 
   5  -4   3        0.89        0.59      0.29 o 
   6  -4   3        5.92        6.25      4.66 o 
   7  -4   3        2.11        3.82      2.34 o 
  -7  -3   3        1.46        0.85      2.70 o 
  -6  -3   3       99.86      115.65     11.34 o 
  -5  -3   3        4.81        4.81      0.72 o 
  -4  -3   3       20.83       20.68      1.16 o 
  -3  -3   3       19.95       22.91      1.21 o 
  -2  -3   3       24.89       23.24      0.88 o 
  -1  -3   3        0.81        1.37      0.61 o 
   0  -3   3      612.47      607.05     10.85 o 
   1  -3   3      984.78      950.73     15.73 o 
   2  -3   3      203.11      189.73      4.41 o 
   3  -3   3       25.92       33.30      1.87 o 
   4  -3   3       63.96       64.84      3.38 o 
   5  -3   3        8.09        9.28      0.74 o 
   6  -3   3        1.44        1.91      1.95 o 
   7  -3   3        0.00        0.72      2.07 o 
  -7  -2   3        7.98        6.12      8.09 o 
  -6  -2   3      199.52      197.02     18.15 o 
  -5  -2   3       50.90       48.93      2.12 o 
  -4  -2   3       96.95       95.43      4.25 o 
  -3  -2   3       83.72       89.01      2.17 o 
  -2  -2   3       22.04       21.40      0.68 o 
  -1  -2   3      122.88      107.04      1.67 o 
   0  -2   3      254.06      266.47      4.80 o 
   1  -2   3       62.09       59.47      1.92 o 
   2  -2   3        6.78        6.38      0.47 o 
   3  -2   3      196.34      206.82      5.14 o 
   4  -2   3       36.48       36.47      1.33 o 
   5  -2   3       18.87       18.88      1.91 o 
   6  -2   3        1.73        2.51      1.37 o 
   7  -2   3        3.29        3.81      2.07 o 
  -7  -1   3        9.15        9.25      6.39 o 
  -6  -1   3      139.29      143.26      6.91 o 
  -5  -1   3      368.01      395.41     17.65 o 
  -4  -1   3      196.33      197.86      7.68 o 
  -3  -1   3       25.18       25.13      1.54 o 
  -2  -1   3       42.77       43.60      1.09 o 
  -1  -1   3     1093.30     1007.81     26.37 o 
   0  -1   3      710.97      643.91     12.96 o 
   1  -1   3      322.34      317.20      6.53 o 
   2  -1   3        5.36        4.10      0.65 o 
   3  -1   3      269.51      289.92     10.67 o 
   4  -1   3       70.90       67.84      4.83 o 
   5  -1   3        0.04        0.10      1.10 o 
   6  -1   3        7.24        9.14      3.05 o 
   7  -1   3        0.00        0.08      0.68 o 
  -7   0   3        0.34        1.49      1.72 o 
  -6   0   3       37.23       35.33      2.81 o 
  -5   0   3        5.64        6.66      3.34 o 
  -4   0   3        8.79        9.41      1.46 o 
  -3   0   3       77.83       85.10      2.85 o 
  -2   0   3      125.99      136.55      3.59 o 
  -1   0   3       31.28       30.78      0.66 o 
   0   0   3       88.23       90.46      1.32 o 
   1   0   3       59.80       58.15      1.84 o 
   2   0   3      133.43      149.53      4.05 o 
   3   0   3       27.59       27.12      1.82 o 
   4   0   3        1.26        1.93      1.21 o 
   5   0   3        9.02        7.59      2.15 o 
   6   0   3        1.56        2.26      1.65 o 
   7   0   3        0.79        0.48      0.66 o 
  -7   1   3       11.85       14.06      3.07 o 
  -6   1   3        2.15        2.44      1.90 o 
  -5   1   3      147.71      126.94      5.96 o 
  -4   1   3       17.78       15.01      1.33 o 
  -3   1   3      192.22      205.80      9.23 o 
  -2   1   3       60.30       59.87      1.51 o 
  -1   1   3        3.17        3.90      0.43 o 
   0   1   3        1.14        2.03      0.47 o 
   1   1   3       27.49       25.23      0.76 o 
   2   1   3      159.22      173.88      2.82 o 
   3   1   3       10.64       10.88      0.35 o 
   4   1   3       10.32       11.24      1.80 o 
   5   1   3        1.68        1.05      0.61 o 
   6   1   3       15.31       14.43      2.00 o 
   7   1   3        1.75        2.23      2.55 o 
  -7   2   3        5.50        4.20      3.21 o 
  -6   2   3        4.49        7.64      1.56 o 
  -5   2   3        3.89        4.00      2.43 o 
  -4   2   3       61.35       60.65      4.21 o 
  -3   2   3       24.34       24.92      1.02 o 
  -2   2   3       22.23       25.19      0.81 o 
  -1   2   3      113.33      120.84      2.66 o 
   0   2   3      288.11      345.13     14.39 o 
   1   2   3        0.12        0.23      0.22 o 
   2   2   3       16.55       16.88      0.75 o 
   3   2   3        6.04        6.63      0.41 o 
   4   2   3        0.60        0.38      0.17 o 
   5   2   3        3.39        4.13      2.55 o 
   6   2   3        4.38        3.44      3.01 o 
   7   2   3        0.95        1.06      2.05 o 
  -7   3   3        7.35        8.07      2.19 o 
  -6   3   3       17.96       16.76      2.91 o 
  -5   3   3        0.44        0.72      0.41 o 
  -4   3   3       22.09       22.44      1.05 o 
  -3   3   3       28.43       25.42      1.20 o 
  -2   3   3        0.06        0.29      0.35 o 
  -1   3   3        3.24        1.94      0.64 o 
   0   3   3      346.23      357.20      5.53 o 
   1   3   3       33.27       31.36      1.12 o 
   2   3   3      167.73      173.12      9.43 o 
   3   3   3      357.41      336.62     15.49 o 
   4   3   3        0.33        0.23      0.22 o 
   5   3   3       13.10       12.39      2.54 o 
   6   3   3        3.76        2.34      3.78 o 
  -7   4   3        0.36        0.69      0.79 o 
  -6   4   3        9.35        8.08      4.51 o 
  -5   4   3       14.11       11.60      4.84 o 
  -4   4   3        0.54        0.96      0.72 o 
  -3   4   3        0.55        0.69      0.35 o 
  -2   4   3        3.86        5.47      0.99 o 
  -1   4   3        4.25        3.89      1.12 o 
   0   4   3        9.38       10.48      0.80 o 
   1   4   3       10.47       12.41      3.37 o 
   2   4   3       68.08       67.86      3.65 o 
   3   4   3      224.42      217.32     20.82 o 
   4   4   3       60.59       57.58      3.29 o 
   5   4   3        0.27        1.54      1.47 o 
   6   4   3        5.82        4.17      4.78 o 
  -7   5   3        1.67        1.15      1.11 o 
  -6   5   3       33.38       37.91      4.67 o 
  -5   5   3        1.40        1.47      0.94 o 
  -4   5   3        7.25       10.37      1.53 o 
  -3   5   3      134.77      130.69      3.92 o 
  -2   5   3        1.34        1.36      0.68 o 
  -1   5   3        2.23        2.51      0.98 o 
   0   5   3       22.83       20.11      2.66 o 
   1   5   3       18.34       13.35      1.32 o 
   2   5   3        0.68        1.89      0.83 o 
   3   5   3       35.40       33.71      3.34 o 
   4   5   3        0.70        1.04      1.07 o 
   5   5   3       10.03       13.48      3.27 o 
  -6   6   3        0.38        1.42      1.28 o 
  -5   6   3       18.38       21.69      3.41 o 
  -4   6   3       18.23       18.64      1.69 o 
  -3   6   3       36.20       31.67      2.40 o 
  -2   6   3       94.17       91.49      3.71 o 
  -1   6   3        0.31        0.26      0.21 o 
   0   6   3        4.22        4.26      2.35 o 
   1   6   3       31.19       32.10      2.05 o 
   2   6   3        8.41        7.42      1.51 o 
   3   6   3       25.93       21.48      3.50 o 
   4   6   3       84.69       70.42     12.44 o 
   5   6   3        2.37        1.36      2.40 o 
  -6   7   3        2.40        1.71      1.81 o 
  -5   7   3        2.45        1.72      1.77 o 
  -4   7   3        0.24        0.48      0.43 o 
  -3   7   3        9.02       10.90      1.43 o 
  -2   7   3       12.18       13.54      1.70 o 
  -1   7   3        0.65        0.79      0.63 o 
   0   7   3       61.89       61.87      4.72 o 
   1   7   3        2.61        1.86      0.93 o 
   2   7   3        4.31        3.54      1.12 o 
   3   7   3       15.16        9.99      1.62 o 
   4   7   3        1.76        1.52      2.49 o 
  -5   8   3        1.86        2.29      1.86 o 
  -4   8   3       10.28        9.55      1.73 o 
  -3   8   3        5.65        5.03      4.62 o 
  -2   8   3        7.45        5.91      3.88 o 
  -1   8   3        0.83        2.23      1.84 o 
   0   8   3        1.54        1.51      1.36 o 
   1   8   3       34.87       31.84      3.74 o 
   2   8   3        1.10        0.64      0.58 o 
   3   8   3        2.18        1.08      1.67 o 
  -4   9   3        1.92        0.87      1.02 o 
  -3   9   3        7.53        6.19      2.18 o 
  -2   9   3        2.32        1.57      2.02 o 
  -1   9   3        0.14        0.31      1.10 o 
   0   9   3        4.16        1.84      1.91 o 
   1   9   3       19.12       20.56      2.83 o 
   2   9   3        1.52        1.51      1.83 o 
  -2  10   3        1.05        0.97      1.22 o 
  -1  10   3        5.72        4.40      4.34 o 
   0  10   3        4.97        3.92      2.93 o 
  -1 -12   4        0.06        0.52      1.76 o 
   0 -12   4        0.79        0.94      1.49 o 
   1 -12   4        0.00        0.38      1.52 o 
   2 -12   4        2.30        1.55      1.30 o 
   3 -12   4        0.56        1.06      1.23 o 
  -3 -11   4        0.36        0.36      2.05 o 
  -2 -11   4        0.03        0.74      1.47 o 
  -1 -11   4        2.96        4.27      6.21 o 
   0 -11   4        3.66        3.94      4.35 o 
   1 -11   4        0.74       -0.16      1.55 o 
   2 -11   4       34.62       34.79      5.05 o 
   3 -11   4        3.29        1.05      0.78 o 
   4 -11   4        0.08        0.73      0.77 o 
  -4 -10   4        2.12        2.41      5.49 o 
  -3 -10   4        0.82        0.94      1.39 o 
  -2 -10   4        0.00        0.40      0.62 o 
  -1 -10   4        6.39        6.27      6.21 o 
   0 -10   4        0.11        0.33      0.55 o 
   1 -10   4       13.15       13.96      1.86 o 
   2 -10   4        1.26        1.84      1.19 o 
   3 -10   4        1.18        1.28      0.78 o 
   4 -10   4        0.25        0.56      0.93 o 
   5 -10   4       20.43       19.17      2.12 o 
  -4  -9   4       12.05       13.49      3.12 o 
  -3  -9   4        5.81        4.71      7.61 o 
  -2  -9   4        9.05        7.17      1.13 o 
  -1  -9   4        8.55        5.38      1.07 o 
   0  -9   4        9.23        7.70      1.88 o 
   1  -9   4        2.67        2.31      1.65 o 
   2  -9   4        9.81       11.62      2.16 o 
   3  -9   4      122.26      125.18      6.03 o 
   4  -9   4       30.72       28.70      2.42 o 
   5  -9   4        1.99        1.92      1.51 o 
   6  -9   4       19.96       21.41      2.98 o 
  -5  -8   4       29.97       29.43      3.66 o 
  -4  -8   4       14.93       14.98      3.39 o 
  -3  -8   4       26.99       30.48      5.85 o 
  -2  -8   4        2.98        7.50      2.21 o 
  -1  -8   4        1.44        2.05      1.12 o 
   0  -8   4        2.56        2.75      1.73 o 
   1  -8   4       27.90       27.59      2.43 o 
   2  -8   4       20.31       22.90      2.28 o 
   3  -8   4        9.97        9.62      2.00 o 
   4  -8   4      123.84      128.43      5.20 o 
   5  -8   4        5.94        3.72      2.66 o 
   6  -8   4       13.29       16.47      2.70 o 
  -5  -7   4        3.15        2.79      3.50 o 
  -4  -7   4       12.60       15.02      2.89 o 
  -3  -7   4        2.85        2.08      2.41 o 
  -2  -7   4        5.47        5.23      3.75 o 
  -1  -7   4        1.81        2.95      1.76 o 
   0  -7   4        0.57        0.31      0.47 o 
   1  -7   4       28.73       26.79      5.98 o 
   2  -7   4        5.89        4.25      1.26 o 
   3  -7   4      168.42      171.42      6.48 o 
   4  -7   4       55.60       50.38      3.60 o 
   5  -7   4        3.49        3.34      1.12 o 
   6  -7   4        0.03        0.62      0.86 o 
   7  -7   4       20.06       25.57      4.45 o 
  -5  -6   4        6.01        6.00      2.81 o 
  -4  -6   4        0.29        1.07      1.56 o 
  -3  -6   4       17.86       16.51      2.38 o 
  -2  -6   4      119.09      111.63     10.58 o 
  -1  -6   4        0.82        1.55      1.37 o 
   0  -6   4       49.52       48.83      3.24 o 
   1  -6   4        1.61        1.61      0.94 o 
   2  -6   4       21.12       18.18      1.73 o 
   3  -6   4      135.41      129.34      8.78 o 
   4  -6   4       46.42       47.69      2.81 o 
   5  -6   4       43.23       38.46      2.20 o 
   6  -6   4        8.76       11.35      2.32 o 
   7  -6   4        1.75        1.69      1.20 o 
  -6  -5   4       11.62       10.96      2.87 o 
  -5  -5   4       10.45        9.54      1.37 o 
  -4  -5   4        3.22        3.13      2.05 o 
  -3  -5   4       79.86       83.72      5.99 o 
  -2  -5   4        2.16        4.29      1.97 o 
  -1  -5   4        8.47        9.10      1.66 o 
   0  -5   4      207.77      220.72      5.40 o 
   1  -5   4      357.86      428.28      9.44 o 
   2  -5   4       83.05       95.25      3.70 o 
   3  -5   4       13.35       12.56      1.95 o 
   4  -5   4      380.53      393.43     10.49 o 
   5  -5   4        2.69        2.53      1.22 o 
   6  -5   4        0.03        0.27      1.04 o 
   7  -5   4        9.07        8.09      1.74 o 
  -6  -4   4       22.23       23.91      4.38 o 
  -5  -4   4        5.46        5.48      0.99 o 
  -4  -4   4       40.57       41.90      2.43 o 
  -3  -4   4      193.21      202.26     10.90 o 
  -2  -4   4      163.25      165.79      6.48 o 
  -1  -4   4       25.38       25.31      1.24 o 
   0  -4   4        2.14        1.08      0.46 o 
   1  -4   4      615.47      599.54     10.63 o 
   2  -4   4       52.05       62.10      2.05 o 
   3  -4   4       97.93       91.46      3.46 o 
   4  -4   4       74.41       76.02      4.46 o 
   5  -4   4      165.27      137.44     30.90 o 
   6  -4   4       10.69        9.83      2.62 o 
   7  -4   4        0.27        0.48      0.66 o 
  -6  -3   4       47.17       47.44      5.32 o 
  -5  -3   4      292.03      266.91     11.45 o 
  -4  -3   4       74.34       72.14      3.84 o 
  -3  -3   4      250.73      249.65      7.31 o 
  -2  -3   4      300.79      314.48      5.18 o 
  -1  -3   4       12.37        9.60      0.76 o 
   0  -3   4        0.02        0.19      0.32 o 
   1  -3   4      108.00      130.22      2.21 o 
   2  -3   4       84.27       81.67      2.27 o 
   3  -3   4       23.55       23.14      1.32 o 
   4  -3   4      484.70      504.00      8.42 o 
   5  -3   4       77.12       76.18      5.87 o 
   6  -3   4        7.82        6.90      4.49 o 
   7  -3   4        0.39        0.60      0.70 o 
  -7  -2   4        0.05        0.16      1.54 o 
  -6  -2   4       36.04       37.60      4.24 o 
  -5  -2   4      172.25      179.42     11.71 o 
  -4  -2   4       46.25       44.41      3.93 o 
  -3  -2   4       31.84       33.78      1.26 o 
  -2  -2   4      224.65      244.81     11.99 o 
  -1  -2   4      278.91      307.13      7.74 o 
   0  -2   4       29.90       29.53      1.02 o 
   1  -2   4        9.71        9.38      0.55 o 
   2  -2   4      805.55      867.44     16.11 o 
   3  -2   4      182.92      194.25      7.66 o 
   4  -2   4        0.10        0.31      1.11 o 
   5  -2   4       73.86       77.24      5.99 o 
   6  -2   4       10.07        7.41      5.69 o 
   7  -2   4        0.59        0.53      0.79 o 
  -7  -1   4        8.73        8.77      2.37 o 
  -6  -1   4        4.08        4.66      3.22 o 
  -5  -1   4      153.51      150.09      7.62 o 
  -4  -1   4        6.25        6.99      3.38 o 
  -3  -1   4      147.00      154.52      6.25 o 
  -2  -1   4     2037.98     2154.25     40.03 o 
  -1  -1   4      330.47      369.64      5.62 o 
   0  -1   4        6.90        6.66      0.44 o 
   1  -1   4      288.88      294.16      2.98 o 
   2  -1   4       79.90       80.70      1.37 o 
   3  -1   4      143.83      156.15      7.01 o 
   4  -1   4        8.93        8.16      1.74 o 
   5  -1   4       72.69       85.98      6.79 o 
   6  -1   4        2.28        1.14      0.89 o 
   7  -1   4        0.03        0.22      0.80 o 
  -7   0   4        7.99       10.60      2.91 o 
  -6   0   4       12.81        8.77      1.82 o 
  -5   0   4        2.61        2.86      1.55 o 
  -4   0   4      213.62      223.69     13.65 o 
  -3   0   4       43.40       49.10      3.28 o 
  -2   0   4        0.13        0.36      0.27 o 
  -1   0   4      682.67      688.80     11.60 o 
   0   0   4        8.95        9.80      0.51 o 
   1   0   4      244.80      247.23      3.27 o 
   2   0   4      268.61      272.27      4.70 o 
   3   0   4       31.30       31.43      2.09 o 
   4   0   4        1.74        2.33      1.08 o 
   5   0   4        0.66        1.28      0.85 o 
   6   0   4       16.04       19.44      2.35 o 
   7   0   4        0.02        0.21      0.70 o 
  -7   1   4        2.01        1.35      1.86 o 
  -6   1   4        1.56        1.47      0.95 o 
  -5   1   4      121.22      120.56      5.75 o 
  -4   1   4       81.90       79.08      5.45 o 
  -3   1   4       67.17       67.87      2.37 o 
  -2   1   4       91.94       97.46      2.05 o 
  -1   1   4      134.11      144.94      3.15 o 
   0   1   4       64.57       68.33      2.02 o 
   1   1   4       64.59       63.81      1.36 o 
   2   1   4      100.99       94.54      7.48 o 
   3   1   4       23.37       22.21      1.57 o 
   4   1   4       25.76       26.78      2.04 o 
   5   1   4        1.48        1.04      1.11 o 
   6   1   4        0.68        0.94      0.71 o 
   7   1   4        2.53        1.48      1.15 o 
  -7   2   4        1.61        1.26      1.74 o 
  -6   2   4        0.27        0.43      0.56 o 
  -5   2   4      133.01      122.43      8.71 o 
  -4   2   4      196.97      193.12      5.00 o 
  -3   2   4        6.48        6.27      0.55 o 
  -2   2   4       12.19       13.60      0.86 o 
  -1   2   4       90.63       84.84      3.74 o 
   0   2   4        2.54        2.43      1.24 o 
   1   2   4        6.70        5.05      0.60 o 
   2   2   4      100.10      103.66      3.46 o 
   3   2   4        0.01        0.19      0.20 o 
   4   2   4       15.39       14.15      1.74 o 
   5   2   4        0.43        0.41      0.74 o 
   6   2   4        0.02        0.46      0.91 o 
  -7   3   4       18.19       18.04      2.15 o 
  -6   3   4       24.24       24.19      3.23 o 
  -5   3   4      113.05      112.13      5.56 o 
  -4   3   4      271.85      250.44     11.04 o 
  -3   3   4       88.19       88.84      4.06 o 
  -2   3   4       29.75       25.52      2.46 o 
  -1   3   4        6.45        6.86      0.88 o 
   0   3   4       46.24       41.05      1.79 o 
   1   3   4        2.48        2.79      0.62 o 
   2   3   4       92.34       87.47      4.78 o 
   3   3   4       86.50       91.42      3.61 o 
   4   3   4        3.16        2.70      0.97 o 
   5   3   4        5.88        6.49      1.63 o 
   6   3   4        3.21        3.47      6.22 o 
  -7   4   4       11.03       11.88      2.33 o 
  -6   4   4       35.48       38.48      4.59 o 
  -5   4   4        3.32        4.77      1.99 o 
  -4   4   4        4.03        3.74      1.88 o 
  -3   4   4        6.61        5.87      2.80 o 
  -2   4   4       65.97       60.55      4.21 o 
  -1   4   4       18.55       15.74      1.25 o 
   0   4   4        6.57        8.10      0.76 o 
   1   4   4        7.63        8.14      0.78 o 
   2   4   4        0.29        0.18      0.20 o 
   3   4   4       25.41       25.76      1.84 o 
   4   4   4       21.88       23.13      4.30 o 
   5   4   4        2.55        1.78      1.87 o 
   6   4   4       10.36       10.27      2.63 o 
  -6   5   4       11.79       10.75      6.80 o 
  -5   5   4        1.34        1.77      0.95 o 
  -4   5   4       66.16       57.48      2.72 o 
  -3   5   4      105.68      109.81      4.32 o 
  -2   5   4        1.38        1.41      0.90 o 
  -1   5   4        5.22        3.52      1.38 o 
   0   5   4        0.29        0.03      0.10 o 
   1   5   4        3.98        3.82      2.38 o 
   2   5   4       11.79       11.32      1.84 o 
   3   5   4        2.78        2.36      1.49 o 
   4   5   4        2.54        1.85      3.01 o 
   5   5   4       15.62       16.10      3.24 o 
  -6   6   4        7.72        6.65      5.78 o 
  -5   6   4        2.19        1.98      1.20 o 
  -4   6   4        0.01        0.48      0.59 o 
  -3   6   4       87.83       78.96      4.90 o 
  -2   6   4        0.62        0.88      1.02 o 
  -1   6   4        7.35        8.40      2.02 o 
   0   6   4        7.20        4.80      3.14 o 
   1   6   4       10.21        7.69      1.61 o 
   2   6   4        0.27        0.20      0.66 o 
   3   6   4       16.69       13.87      1.94 o 
   4   6   4       15.71       13.69      2.81 o 
  -5   7   4        4.68        2.66      3.06 o 
  -4   7   4        0.99        1.07      0.77 o 
  -3   7   4        2.85        2.73      2.49 o 
  -2   7   4        2.98        2.67      2.35 o 
  -1   7   4        3.29        1.77      1.22 o 
   0   7   4        3.43        7.79      4.59 o 
   1   7   4        6.56        5.01      3.52 o 
   2   7   4        0.45        0.70      0.65 o 
   3   7   4       17.73       22.95      3.99 o 
  -5   8   4        3.07        2.15      3.69 o 
  -4   8   4        0.00        0.32      0.52 o 
  -3   8   4        0.08        0.37      0.89 o 
  -2   8   4        0.92        1.81      1.73 o 
  -1   8   4        0.45        0.49      0.75 o 
   0   8   4        0.81        0.22      0.84 o 
   1   8   4       18.27       16.46      2.84 o 
   2   8   4       18.19       16.80      2.55 o 
  -3   9   4       27.48       32.11      3.10 o 
  -2   9   4        0.24        0.57      0.88 o 
  -1   9   4        0.96        1.45      1.40 o 
   0   9   4        0.78        0.73      0.90 o 
   1   9   4        7.67       12.39      3.59 o 
  -1 -12   5        0.16        0.85      1.91 o 
   0 -12   5        1.52        3.18      3.75 o 
   1 -12   5        8.70        6.47     11.03 o 
   2 -12   5        4.58        2.89      2.81 o 
   3 -12   5        5.08        4.03      4.50 o 
  -3 -11   5        1.91        1.20      1.27 o 
  -2 -11   5        0.10        1.01      1.35 o 
  -1 -11   5        7.87        7.60      8.02 o 
   0 -11   5        0.77        0.46      1.27 o 
   1 -11   5        8.77        7.36      1.50 o 
   2 -11   5       14.45       12.50      2.04 o 
   3 -11   5        3.93        5.62      3.53 o 
   4 -11   5        0.38        0.74      0.71 o 
  -4 -10   5       44.16       48.90      6.43 o 
  -3 -10   5       13.87       15.21      4.17 o 
  -2 -10   5        0.67        0.73      2.19 o 
  -1 -10   5        1.03        0.97      1.19 o 
   0 -10   5        3.12        1.69      1.35 o 
   1 -10   5       23.19       27.78      4.31 o 
   2 -10   5       17.72       16.80      2.67 o 
   3 -10   5        0.06        0.44      0.62 o 
   4 -10   5        7.31        4.84      3.90 o 
   5 -10   5        6.21        4.94      4.09 o 
  -4  -9   5       93.63      117.26      7.64 o 
  -3  -9   5       43.32       47.36      7.79 o 
  -2  -9   5       10.22       11.42      2.32 o 
  -1  -9   5        5.61        6.57      1.53 o 
   0  -9   5        1.14        0.92      0.78 o 
   1  -9   5        3.52        3.15      1.12 o 
   2  -9   5        4.99        6.00      3.43 o 
   3  -9   5        0.93        0.33      0.74 o 
   4  -9   5        0.85        1.52      1.38 o 
   5  -9   5        4.91        3.84      1.69 o 
   6  -9   5        0.22        0.24      1.17 o 
  -4  -8   5        0.66        0.40      1.73 o 
  -3  -8   5        0.00        0.51      0.93 o 
  -2  -8   5        0.80        0.57      0.93 o 
  -1  -8   5       76.37       61.09      3.74 o 
   0  -8   5        3.47        3.93      2.48 o 
   1  -8   5        6.59        6.17      2.18 o 
   2  -8   5        0.13        0.42      1.20 o 
   3  -8   5       51.33       57.06      5.28 o 
   4  -8   5        3.30        2.53      1.25 o 
   5  -8   5        0.08        0.45      0.45 o 
   6  -8   5        0.09        0.22      1.01 o 
  -4  -7   5        0.32        0.39      1.43 o 
  -3  -7   5       19.04       18.24      3.14 o 
  -2  -7   5        4.48        7.64      5.69 o 
  -1  -7   5       34.80       28.14      3.37 o 
   0  -7   5       51.54       51.67      5.11 o 
   1  -7   5        5.36        7.55      3.44 o 
   2  -7   5        6.95        6.98      1.86 o 
   3  -7   5       11.94       12.73      6.52 o 
   4  -7   5      124.65      121.79      7.97 o 
   5  -7   5        2.29        2.50      1.34 o 
   6  -7   5        2.62        3.00      3.40 o 
  -5  -6   5        6.34        6.62      6.34 o 
  -4  -6   5        0.68        1.19      1.19 o 
  -3  -6   5       29.12       25.44      2.21 o 
  -2  -6   5        0.30        0.73      0.63 o 
  -1  -6   5        2.15        3.29      1.89 o 
   0  -6   5        1.44        3.03      1.51 o 
   1  -6   5      150.57      166.11      7.07 o 
   2  -6   5       47.97       49.81      3.90 o 
   3  -6   5       13.35       11.51      1.87 o 
   4  -6   5        1.88        2.04      1.20 o 
   5  -6   5       61.61       55.56      4.66 o 
   6  -6   5        7.41        5.75      5.23 o 
   7  -6   5        0.66        0.75      0.75 o 
  -6  -5   5        0.41        0.18      1.14 o 
  -5  -5   5        0.04        0.27      1.15 o 
  -4  -5   5       41.27       42.38      2.74 o 
  -3  -5   5        0.70        1.63      1.31 o 
  -2  -5   5      187.24      192.13      7.98 o 
  -1  -5   5       42.09       40.51      2.65 o 
   0  -5   5       26.05       25.19      1.58 o 
   1  -5   5        8.91       11.08      1.25 o 
   2  -5   5       12.27       12.52      1.55 o 
   3  -5   5       24.56       27.36      2.73 o 
   4  -5   5      223.66      217.27      7.94 o 
   5  -5   5       68.19       74.48      4.91 o 
   6  -5   5        4.68        2.44      1.97 o 
   7  -5   5        2.44        2.92      2.38 o 
  -6  -4   5        0.04        0.40      1.68 o 
  -5  -4   5       39.84       43.10      4.64 o 
  -4  -4   5       81.32       73.85      4.89 o 
  -3  -4   5       11.36       12.44      1.01 o 
  -2  -4   5        1.68        2.38      1.06 o 
  -1  -4   5        5.73        6.24      0.83 o 
   0  -4   5       92.74       97.69      5.85 o 
   1  -4   5        0.01        0.27      0.43 o 
   2  -4   5      129.26      130.69      4.28 o 
   3  -4   5      193.11      204.82      9.91 o 
   4  -4   5       12.99       13.57      1.01 o 
   5  -4   5      197.77      199.18      7.46 o 
   6  -4   5       10.37        6.32      4.79 o 
   7  -4   5        0.29        0.68      1.57 o 
  -6  -3   5        1.92        1.25      2.22 o 
  -5  -3   5        3.59        3.77      2.93 o 
  -4  -3   5       90.67       86.26      2.30 o 
  -3  -3   5       22.01       25.42      1.26 o 
  -2  -3   5      570.83      627.31     14.60 o 
  -1  -3   5      371.04      367.96      8.11 o 
   0  -3   5        2.54        2.62      1.11 o 
   1  -3   5      152.23      154.52      4.93 o 
   2  -3   5       21.19       26.48      1.13 o 
   3  -3   5       69.09       75.21      2.80 o 
   4  -3   5       27.13       27.18      1.21 o 
   5  -3   5       72.78       75.31      6.00 o 
   6  -3   5        5.24        3.08      3.27 o 
   7  -3   5        0.90        2.37      1.54 o 
  -7  -2   5        0.03        0.50      1.11 o 
  -6  -2   5        5.59        5.48      4.78 o 
  -5  -2   5        6.08        4.90      3.82 o 
  -4  -2   5       67.80       52.80      3.98 o 
  -3  -2   5       27.19       32.09      1.23 o 
  -2  -2   5       87.09       87.55      2.73 o 
  -1  -2   5      950.60     1010.03     20.97 o 
   0  -2   5       39.69       40.77      1.15 o 
   1  -2   5       51.45       53.75      1.39 o 
   2  -2   5       63.60       66.04      1.91 o 
   3  -2   5       39.71       39.76      1.78 o 
   4  -2   5        0.75        0.98      0.66 o 
   5  -2   5       34.72       40.51      3.15 o 
   6  -2   5       94.08       98.44      9.33 o 
   7  -2   5        0.22        0.55      1.17 o 
  -7  -1   5        2.80        2.38      2.73 o 
  -6  -1   5        0.00       -0.08      0.95 o 
  -5  -1   5      202.73      210.19     20.02 o 
  -4  -1   5        6.41        7.92      6.25 o 
  -3  -1   5       57.07       68.12      4.83 o 
  -2  -1   5       22.50       22.25      0.85 o 
  -1  -1   5      496.08      557.49      6.70 o 
   0  -1   5       69.41       73.16      2.25 o 
   1  -1   5       61.28       59.28      1.34 o 
   2  -1   5      340.47      349.39      5.11 o 
   3  -1   5        7.13        0.34      4.01 o 
   4  -1   5        0.14        0.23      0.62 o 
   5  -1   5        8.04        7.75      2.03 o 
   6  -1   5        3.34        3.47      2.89 o 
   7  -1   5       14.40       11.89      2.96 o 
  -7   0   5        0.01        0.36      0.84 o 
  -6   0   5       15.76       16.40      2.23 o 
  -5   0   5       12.30       11.73      2.55 o 
  -4   0   5      191.49      227.11     10.06 o 
  -3   0   5       72.07       60.82      2.49 o 
  -2   0   5       48.74       44.37     10.56 o 
  -1   0   5      119.55      141.05      2.74 o 
   0   0   5       26.50       27.84      2.02 o 
   1   0   5        0.33        0.54      0.27 o 
   2   0   5        7.14        6.30      0.45 o 
   3   0   5       77.42       77.11      4.11 o 
   4   0   5        1.70        1.74      0.87 o 
   5   0   5        0.53        1.31      1.14 o 
   6   0   5       49.73       57.39      6.14 o 
   7   0   5        0.98        1.23      1.11 o 
  -7   1   5        0.78        0.71      0.67 o 
  -6   1   5       16.48       16.75      2.79 o 
  -5   1   5      102.92       94.70      7.55 o 
  -4   1   5      571.79      576.44     21.64 o 
  -3   1   5       83.37       89.52      2.89 o 
  -2   1   5        1.60        2.02      0.91 o 
  -1   1   5       86.85      109.96      2.78 o 
   0   1   5       50.68       48.00      2.31 o 
   1   1   5        6.13        6.03      0.53 o 
   2   1   5       59.39       62.03      2.04 o 
   3   1   5       81.73       85.16      2.60 o 
   4   1   5        2.32        2.44      1.56 o 
   5   1   5        0.55        0.66      0.66 o 
   6   1   5        0.06        0.59      0.57 o 
  -7   2   5       18.10       18.55      3.05 o 
  -6   2   5       24.87       23.07      3.72 o 
  -5   2   5        9.74        9.27      2.35 o 
  -4   2   5       93.32       89.81      3.45 o 
  -3   2   5      369.89      378.72     11.27 o 
  -2   2   5       36.66       36.87      1.72 o 
  -1   2   5        6.85        7.01      2.82 o 
   0   2   5       93.49       98.20      4.32 o 
   1   2   5        2.44        2.80      1.36 o 
   2   2   5       31.45       36.48      2.25 o 
   3   2   5      184.51      185.74      6.83 o 
   4   2   5       37.19       36.45      2.65 o 
   5   2   5        0.12        0.44      0.65 o 
   6   2   5        1.23        0.78      1.47 o 
  -7   3   5       16.84       18.84      2.80 o 
  -6   3   5       13.97       14.09      2.16 o 
  -5   3   5       16.50       19.34      2.64 o 
  -4   3   5      287.74      312.20     19.43 o 
  -3   3   5       77.82       77.90      3.32 o 
  -2   3   5       39.79       37.15      3.29 o 
  -1   3   5       19.77       22.61      2.01 o 
   0   3   5        4.08        4.24      1.73 o 
   1   3   5       18.83       19.16      1.20 o 
   2   3   5       97.64       93.13      8.42 o 
   3   3   5        0.23        0.05      0.27 o 
   4   3   5       19.74       19.19      2.42 o 
   5   3   5       15.87       18.97     10.19 o 
   6   3   5        3.88        4.65      7.04 o 
  -7   4   5        4.59        3.86      3.17 o 
  -6   4   5       56.19       69.26      8.63 o 
  -5   4   5        2.57        1.58      1.29 o 
  -4   4   5       22.30       20.97      1.53 o 
  -3   4   5      537.79      559.67     23.22 o 
  -2   4   5      176.26      179.55      8.02 o 
  -1   4   5        4.13        3.52      1.26 o 
   0   4   5        6.00        5.60      1.28 o 
   1   4   5        0.78        0.95      0.56 o 
   2   4   5        0.06        0.14      0.29 o 
   3   4   5        1.79        1.87      1.35 o 
   4   4   5        6.63        5.78      5.07 o 
   5   4   5        1.04        0.58      1.41 o 
  -6   5   5        0.13        0.47      1.38 o 
  -5   5   5       10.69       10.67      4.26 o 
  -4   5   5        0.24        0.17      0.85 o 
  -3   5   5       20.05       18.08      1.65 o 
  -2   5   5       86.13       86.04      6.37 o 
  -1   5   5       11.26        8.65      4.09 o 
   0   5   5        0.03        0.25      0.26 o 
   1   5   5        0.01        0.08      0.83 o 
   2   5   5        0.18        0.46      0.59 o 
   3   5   5        1.40        0.89      0.96 o 
   4   5   5        3.54        2.80      4.11 o 
  -6   6   5       29.84       41.44      4.06 o 
  -5   6   5        6.46        4.66      4.33 o 
  -4   6   5        0.03        0.05      0.50 o 
  -3   6   5       13.51       12.17      2.25 o 
  -2   6   5       67.37       67.07      6.59 o 
  -1   6   5        2.41        3.20      1.53 o 
   0   6   5       21.60       19.55      2.57 o 
   1   6   5        1.21        0.83      0.93 o 
   2   6   5        2.38        2.43      1.71 o 
   3   6   5        3.69        1.34      2.98 o 
   4   6   5        3.68        1.39      1.81 o 
  -5   7   5        7.75        5.01      7.79 o 
  -4   7   5        6.69        6.17      6.08 o 
  -3   7   5        3.22        1.27      0.94 o 
  -2   7   5       15.81       15.19      3.06 o 
  -1   7   5        0.68        1.23      1.11 o 
   0   7   5        0.00        0.32      0.96 o 
   1   7   5        3.29        2.57      1.59 o 
   2   7   5       30.50       36.75      3.89 o 
   3   7   5        1.85        1.26      2.67 o 
  -4   8   5        8.99        6.12      7.99 o 
  -3   8   5        2.16        2.37      1.70 o 
  -2   8   5        0.05        0.48      0.89 o 
  -1   8   5        0.78        0.92      0.70 o 
   0   8   5        1.45        1.25      1.07 o 
   1   8   5        0.07       -0.03      0.75 o 
  -1 -12   6        6.05        4.96      7.55 o 
   0 -12   6        7.11        5.59      7.86 o 
   1 -12   6        0.36        0.73      3.12 o 
   2 -12   6        2.71        3.64      7.66 o 
   3 -12   6        4.13        2.81      2.25 o 
  -3 -11   6       95.97      103.70     13.97 o 
  -2 -11   6        2.25        0.76      2.06 o 
  -1 -11   6        8.49        8.81     11.33 o 
   0 -11   6       10.09        8.44      1.95 o 
   1 -11   6        4.65        4.21      2.94 o 
   2 -11   6        0.03       -0.04      0.97 o 
   3 -11   6        5.82        5.62      3.37 o 
   4 -11   6       21.93       25.77      2.54 o 
  -4 -10   6        1.58        0.99      1.12 o 
  -3 -10   6       56.05       62.38      6.86 o 
  -2 -10   6       10.14        6.86      1.60 o 
  -1 -10   6       19.52       19.25      2.60 o 
   0 -10   6        3.44        2.67      1.78 o 
   1 -10   6       10.86        9.98      1.94 o 
   2 -10   6        2.74        1.66      1.43 o 
   3 -10   6        1.35        2.56      1.74 o 
   4 -10   6       45.01       56.40      6.11 o 
   5 -10   6       27.15       27.07      2.64 o 
  -4  -9   6        5.44        3.12      6.01 o 
  -3  -9   6       46.30       54.05      8.63 o 
  -2  -9   6       42.18       42.58      4.72 o 
  -1  -9   6        5.09        5.67      2.91 o 
   0  -9   6      133.15      137.38      8.53 o 
   1  -9   6        1.19        1.26      0.84 o 
   2  -9   6        2.06        2.89      1.94 o 
   3  -9   6        6.30        6.65      4.68 o 
   4  -9   6        1.54        1.79      1.37 o 
   5  -9   6        8.82        7.53      2.15 o 
   6  -9   6        4.68        2.97      4.10 o 
  -4  -8   6        7.62        4.97      8.11 o 
  -3  -8   6        6.67        8.45      7.14 o 
  -2  -8   6      109.83      105.09     11.24 o 
  -1  -8   6       27.75       25.41      2.11 o 
   0  -8   6        1.02        1.44      1.15 o 
   1  -8   6       24.88       24.88      2.15 o 
   2  -8   6        0.01        0.69      1.28 o 
   3  -8   6        8.27        7.11      2.29 o 
   4  -8   6        1.85        2.26      1.67 o 
   5  -8   6        2.26        2.43      1.72 o 
   6  -8   6        0.01        0.53      0.77 o 
  -4  -7   6        0.35        0.27      0.78 o 
  -3  -7   6       64.97       61.01      5.62 o 
  -2  -7   6       10.35        9.64      4.38 o 
  -1  -7   6       18.22       19.45     10.21 o 
   0  -7   6        3.57        2.18      1.12 o 
   1  -7   6        6.77        7.16      1.91 o 
   2  -7   6        2.00        2.45      1.33 o 
   3  -7   6        0.08        0.17      1.15 o 
   4  -7   6        5.95        4.43      1.87 o 
   5  -7   6        0.33        0.46      0.47 o 
   6  -7   6        5.13        8.39      2.98 o 
  -6  -6   6        1.85        1.21      1.89 o 
  -5  -6   6        1.37        1.49      1.59 o 
  -4  -6   6        0.69        0.70      1.08 o 
  -3  -6   6       68.11       68.99      4.70 o 
  -2  -6   6      161.19      161.03      8.29 o 
  -1  -6   6        5.31        5.04      2.55 o 
   0  -6   6        2.80        7.94      7.73 o 
   1  -6   6       39.23       39.22      4.63 o 
   2  -6   6        3.81        5.03      2.57 o 
   3  -6   6       25.32       22.38      2.22 o 
   4  -6   6       44.11       42.44      3.14 o 
   5  -6   6       34.81       29.38      3.80 o 
   6  -6   6        0.08        0.63      0.80 o 
  -6  -5   6        2.27        1.04      3.18 o 
  -5  -5   6       49.38       53.50      6.58 o 
  -4  -5   6       17.26       16.02      1.83 o 
  -3  -5   6       89.44       88.27      4.02 o 
  -2  -5   6        3.75        2.18      1.14 o 
  -1  -5   6       13.87       15.41      1.54 o 
   0  -5   6       21.78       15.20      1.33 o 
   1  -5   6       57.53       60.05      2.75 o 
   2  -5   6        1.50        1.29      0.81 o 
   3  -5   6        0.95        0.69      1.08 o 
   4  -5   6       46.39       47.02      2.85 o 
   5  -5   6        0.05        0.25      0.94 o 
   6  -5   6        5.23        3.65      1.76 o 
   7  -5   6        5.82        6.29      2.68 o 
  -6  -4   6        0.00        0.61      1.45 o 
  -5  -4   6       61.67       55.60      8.33 o 
  -4  -4   6       47.72       46.38      2.67 o 
  -3  -4   6        5.94        3.99      1.10 o 
  -2  -4   6        7.08        7.56      1.06 o 
  -1  -4   6       58.85       62.67      3.98 o 
   0  -4   6        0.04        0.35      0.52 o 
   1  -4   6       11.91        8.31      1.04 o 
   2  -4   6        4.61        5.61      1.95 o 
   3  -4   6       43.04       38.51      2.50 o 
   4  -4   6        0.10        0.25      0.44 o 
   5  -4   6       17.06       16.86      2.62 o 
   6  -4   6       59.82       63.09      6.68 o 
   7  -4   6        0.40        0.43      0.80 o 
  -7  -3   6        9.71        8.33      4.72 o 
  -6  -3   6        0.13        0.47      1.14 o 
  -5  -3   6        2.00        3.41      2.26 o 
  -4  -3   6       17.89       17.01      0.87 o 
  -3  -3   6       19.00       17.05      1.09 o 
  -2  -3   6      253.89      271.44     10.67 o 
  -1  -3   6       84.08       71.90      3.11 o 
   0  -3   6        6.09        6.22      1.16 o 
   1  -3   6        6.22        4.07      1.53 o 
   2  -3   6        3.43        3.42      1.20 o 
   3  -3   6       14.57       12.30      0.81 o 
   4  -3   6       21.14       23.13      0.82 o 
   5  -3   6        8.72        8.08      4.34 o 
   6  -3   6       32.32       35.65      4.83 o 
   7  -3   6       17.36       17.42      4.00 o 
  -7  -2   6       22.34       26.99      3.82 o 
  -6  -2   6        1.78        2.76      2.17 o 
  -5  -2   6       26.49       27.64      3.50 o 
  -4  -2   6       23.69       25.51      2.78 o 
  -3  -2   6       61.53       67.21      3.52 o 
  -2  -2   6        0.73        2.53      0.89 o 
  -1  -2   6       47.53       47.03      1.51 o 
   0  -2   6       44.98       39.11      2.25 o 
   1  -2   6       44.71       47.34      1.62 o 
   2  -2   6        4.89        4.51      0.61 o 
   3  -2   6       21.43       22.96      1.61 o 
   4  -2   6        0.45        0.66      0.74 o 
   5  -2   6       13.34       14.47      3.52 o 
   6  -2   6       65.99       69.79      7.09 o 
   7  -2   6        0.03        0.11      0.75 o 
  -7  -1   6        7.30        3.79      7.07 o 
  -6  -1   6        6.99        6.02      1.81 o 
  -5  -1   6        7.03        5.80      5.25 o 
  -4  -1   6       36.02       30.64      3.16 o 
  -3  -1   6       13.31       15.86      0.95 o 
  -2  -1   6        6.31        3.84      0.66 o 
  -1  -1   6       30.60       33.22      1.27 o 
   0  -1   6       57.87       61.22      3.78 o 
   1  -1   6        0.01        0.11      0.24 o 
   2  -1   6        0.15        0.15      0.38 o 
   3  -1   6        0.41        0.22      0.17 o 
   4  -1   6        2.22        1.38      1.31 o 
   5  -1   6        8.61       11.36      2.54 o 
   6  -1   6        0.14        0.33      1.15 o 
  -7   0   6       15.12       13.61      2.63 o 
  -6   0   6        0.30        0.38      0.56 o 
  -5   0   6       14.41       12.20      2.29 o 
  -4   0   6       17.24       12.49      2.21 o 
  -3   0   6      111.03      116.22      5.84 o 
  -2   0   6        3.00        3.42      1.32 o 
  -1   0   6       83.18       83.40      3.63 o 
   0   0   6      248.76      270.41      6.05 o 
   1   0   6       33.47       36.30      1.69 o 
   2   0   6       15.06       16.54      0.81 o 
   3   0   6      172.03      162.65     15.48 o 
   4   0   6       17.32       16.48      2.77 o 
   5   0   6        7.93        7.91      2.09 o 
   6   0   6       26.22       27.81      2.91 o 
  -7   1   6       11.71        9.15      7.76 o 
  -6   1   6       11.07       10.89      3.36 o 
  -5   1   6        1.91        1.23      0.91 o 
  -4   1   6        6.35        8.59      1.87 o 
  -3   1   6       13.34       10.95      0.97 o 
  -2   1   6       15.81       16.94      1.11 o 
  -1   1   6      130.01      138.63      5.47 o 
   0   1   6       22.58       23.68      1.72 o 
   1   1   6       67.96       65.30      2.57 o 
   2   1   6       36.80       34.28      1.32 o 
   3   1   6       57.40       50.98      5.75 o 
   4   1   6       91.62      100.74      5.24 o 
   5   1   6        0.25        0.52      0.80 o 
   6   1   6        9.13       12.03      1.95 o 
  -7   2   6       10.71       12.50      2.80 o 
  -6   2   6        0.90        0.43      0.83 o 
  -5   2   6        0.71        0.96      0.67 o 
  -4   2   6        0.76        0.45      0.42 o 
  -3   2   6      683.92      710.48     37.39 o 
  -2   2   6      113.53      130.19      8.18 o 
  -1   2   6      205.21      216.97     13.09 o 
   0   2   6      112.15      127.41      8.16 o 
   1   2   6       34.89       33.03      2.21 o 
   2   2   6        9.53        9.15      0.92 o 
   3   2   6        7.09        6.51      0.73 o 
   4   2   6       14.93       15.51      1.80 o 
   5   2   6        0.49        0.57      1.70 o 
   6   2   6       21.90       22.16      3.92 o 
  -6   3   6        1.02        1.47      1.71 o 
  -5   3   6        0.07        0.37      1.50 o 
  -4   3   6        0.86        1.08      0.81 o 
  -3   3   6       39.02       35.58      2.30 o 
  -2   3   6      359.00      369.93     14.97 o 
  -1   3   6        2.82        1.86      0.91 o 
   0   3   6       18.85       17.04      1.11 o 
   1   3   6       27.05       24.95      1.27 o 
   2   3   6       10.30       10.56      1.19 o 
   3   3   6        0.65        0.73      0.56 o 
   4   3   6       27.18       23.67      4.28 o 
   5   3   6       30.61       36.43      5.15 o 
  -6   4   6       21.01       23.38      3.81 o 
  -5   4   6        7.36        8.05      8.35 o 
  -4   4   6        5.61        5.48      4.00 o 
  -3   4   6       56.47       62.28      3.95 o 
  -2   4   6       60.39       64.89      4.87 o 
  -1   4   6        1.25        1.21      0.72 o 
   0   4   6      119.91      115.42      6.92 o 
   1   4   6       84.31       84.35      6.19 o 
   2   4   6        4.08        4.60      2.62 o 
   3   4   6        0.49        0.17      0.97 o 
   4   4   6        9.48        8.87      9.41 o 
   5   4   6        7.67        5.41      5.93 o 
  -6   5   6       13.35       15.75      3.17 o 
  -5   5   6       27.27       34.41      6.73 o 
  -4   5   6        2.36        1.86      2.11 o 
  -3   5   6        0.77        0.70      0.56 o 
  -2   5   6       79.27       84.39      8.08 o 
  -1   5   6       61.44       63.64      3.85 o 
   0   5   6        7.69       10.46      3.91 o 
   1   5   6       25.69       23.50      2.81 o 
   2   5   6       24.82       22.97      2.32 o 
   3   5   6        2.33        3.10      3.53 o 
   4   5   6        0.16        0.25      1.63 o 
  -5   6   6       15.22       18.06      3.56 o 
  -4   6   6        0.60        0.57      1.10 o 
  -3   6   6        8.00        4.30      2.45 o 
  -2   6   6      106.49      105.49      6.51 o 
  -1   6   6       21.35       20.03      3.03 o 
   0   6   6        4.78        5.36      2.97 o 
   1   6   6        2.38        1.60      1.44 o 
   2   6   6        0.62        0.46      0.50 o 
   3   6   6       19.69       19.62      3.83 o 
  -4   7   6        3.79        3.20      4.58 o 
  -3   7   6       21.92       21.28      2.29 o 
  -2   7   6        1.23        0.74      1.56 o 
  -1   7   6       62.62       71.50      8.79 o 
   0   7   6        3.17        2.43      1.36 o 
   1   7   6        0.03        0.29      0.57 o 
   2   7   6        0.83        2.09      1.89 o 
  -2   8   6       55.94       55.53      4.50 o 
  -1   8   6        0.98        0.78      0.60 o 
   0   8   6       13.47       14.75      2.13 o 
  -1 -12   7       11.06       14.64      4.16 o 
   0 -12   7        4.10        4.06      6.72 o 
   1 -12   7        9.00        4.51      4.59 o 
   2 -12   7       14.72       14.74      2.92 o 
   3 -12   7        0.90        1.68      0.99 o 
  -3 -11   7       14.07        5.52     12.77 o 
  -2 -11   7        0.25        0.76      2.41 o 
  -1 -11   7        4.30        3.83      3.36 o 
   0 -11   7       66.64       76.90      9.53 o 
   1 -11   7        3.29        2.78      1.41 o 
   2 -11   7        2.84        1.70      2.30 o 
   3 -11   7        3.82        3.00      3.03 o 
   4 -11   7        0.05        0.22      0.68 o 
  -4 -10   7       18.73       22.29      4.12 o 
  -3 -10   7        4.53        4.84      5.01 o 
  -2 -10   7       83.32       83.03      8.97 o 
  -1 -10   7       56.25       47.66      4.06 o 
   0 -10   7        3.29        1.70      1.69 o 
   1 -10   7       48.75       48.88      4.23 o 
   2 -10   7        0.03        0.26      0.77 o 
   3 -10   7        3.27        3.53      3.74 o 
   4 -10   7        1.16        1.62      1.27 o 
   5 -10   7        9.46        6.84      8.06 o 
  -4  -9   7        0.16        0.07      0.93 o 
  -3  -9   7      108.95      140.28     19.83 o 
  -2  -9   7        1.47        0.57      1.88 o 
  -1  -9   7       38.83       37.68      4.20 o 
   0  -9   7        0.50        0.47      0.71 o 
   1  -9   7       13.95       12.88      2.36 o 
   2  -9   7        2.75        3.31      1.47 o 
   3  -9   7        0.09        0.40      0.89 o 
   4  -9   7       13.83       13.00      2.11 o 
   5  -9   7        0.01        0.21      0.84 o 
  -4  -8   7        0.26        0.49      1.64 o 
  -3  -8   7        1.90        1.44      1.28 o 
  -2  -8   7      100.12      118.31      9.30 o 
  -1  -8   7       97.91       93.83      7.90 o 
   0  -8   7       12.15       14.79      2.54 o 
   1  -8   7       16.15       11.98      2.18 o 
   2  -8   7        4.32        6.18      3.78 o 
   3  -8   7        4.62        3.40      2.76 o 
   4  -8   7        0.07        0.11      1.31 o 
   5  -8   7        2.38        2.46      3.39 o 
   6  -8   7        3.57        3.78      1.93 o 
  -5  -7   7        2.67        1.45      1.62 o 
  -4  -7   7        7.47        7.66      1.84 o 
  -3  -7   7       31.37       36.39      3.08 o 
  -2  -7   7      208.49      224.97     10.16 o 
  -1  -7   7       38.95       36.10      2.79 o 
   0  -7   7        2.84        2.98      2.51 o 
   1  -7   7       33.42       32.44      2.49 o 
   2  -7   7        0.27        0.04      1.11 o 
   3  -7   7        0.37        0.66      1.34 o 
   4  -7   7       25.82       25.34      3.89 o 
   5  -7   7        7.40        4.84      5.04 o 
   6  -7   7        1.21        0.77      0.80 o 
  -6  -6   7        0.19        0.58      0.81 o 
  -5  -6   7       35.87       38.38      6.81 o 
  -4  -6   7      143.31      150.34     10.14 o 
  -3  -6   7        2.11        2.67      1.54 o 
  -2  -6   7       77.17       78.68      4.98 o 
  -1  -6   7       85.70       83.31      4.94 o 
   0  -6   7        4.84        4.03      1.29 o 
   1  -6   7        6.41        6.75      2.24 o 
   2  -6   7        7.39        7.48      3.50 o 
   3  -6   7       62.85       68.56      4.27 o 
   4  -6   7       11.83       10.66      6.17 o 
   5  -6   7       11.21        9.97      7.86 o 
   6  -6   7        0.27        0.74      0.95 o 
  -6  -5   7        5.51        5.14      7.03 o 
  -5  -5   7        0.09        0.52      0.92 o 
  -4  -5   7       19.48       20.10      1.70 o 
  -3  -5   7       50.76       49.62      3.40 o 
  -2  -5   7      427.15      439.07     34.99 o 
  -1  -5   7       47.20       48.12      3.88 o 
   0  -5   7        5.94        5.72      2.95 o 
   1  -5   7        3.38        3.66      1.45 o 
   2  -5   7        0.59        0.79      0.75 o 
   3  -5   7        4.94        5.31      1.61 o 
   4  -5   7       78.61       85.56      5.24 o 
   5  -5   7        2.57        2.49      1.63 o 
   6  -5   7        3.76        2.86      3.09 o 
  -6  -4   7        4.26        4.53      4.89 o 
  -5  -4   7        2.56        2.58      2.61 o 
  -4  -4   7       70.70       60.44      4.79 o 
  -3  -4   7       20.13       19.67      1.40 o 
  -2  -4   7      105.67      108.90      7.17 o 
  -1  -4   7      465.23      456.57      9.90 o 
   0  -4   7       93.97       86.66      4.32 o 
   1  -4   7        0.10        0.18      0.72 o 
   2  -4   7       12.65       13.94      1.34 o 
   3  -4   7        4.67        3.75      1.21 o 
   4  -4   7        6.22        5.41      3.35 o 
   5  -4   7        0.59        0.30      0.78 o 
   6  -4   7        3.50        1.83      1.14 o 
  -7  -3   7        4.21        1.91      4.60 o 
  -6  -3   7       39.51       43.28      8.27 o 
  -5  -3   7       37.44       35.92      5.89 o 
  -4  -3   7        7.15        8.47      6.17 o 
  -3  -3   7       53.49       55.20      4.26 o 
  -2  -3   7      130.26      134.32      6.80 o 
  -1  -3   7        4.15        5.47      3.03 o 
   0  -3   7       12.70       12.44      1.35 o 
   1  -3   7       21.50       24.01      1.50 o 
   2  -3   7        0.09        0.25      0.49 o 
   3  -3   7       14.80       12.47      0.92 o 
   4  -3   7        5.19        4.25      2.84 o 
   5  -3   7        3.54        3.18      2.08 o 
   6  -3   7        2.75        3.86      3.97 o 
  -7  -2   7       36.76       43.00      5.64 o 
  -6  -2   7        4.60        5.29      7.37 o 
  -5  -2   7        4.38        3.24      3.72 o 
  -4  -2   7       48.42       46.84      4.84 o 
  -3  -2   7       36.06       43.70      1.72 o 
  -2  -2   7       50.21       67.39      3.62 o 
  -1  -2   7       12.58       13.03      1.29 o 
   0  -2   7        0.31        0.41      0.51 o 
   1  -2   7       13.75       13.33      1.14 o 
   2  -2   7       43.43       44.02      2.34 o 
   3  -2   7       35.37       35.09      1.25 o 
   4  -2   7        0.00       -0.09      1.13 o 
   5  -2   7        8.44        7.39      5.33 o 
   6  -2   7       13.63       11.61      2.45 o 
  -7  -1   7        0.12        0.37      1.02 o 
  -6  -1   7        0.03        0.07      1.14 o 
  -5  -1   7        1.60        0.86      0.99 o 
  -4  -1   7        6.51        4.73      3.53 o 
  -3  -1   7        0.48        1.06      0.53 o 
  -2  -1   7       99.22      102.61      6.09 o 
  -1  -1   7        0.14        0.29      0.49 o 
   0  -1   7       27.95       26.32      1.89 o 
   1  -1   7       75.90       61.15      6.99 o 
   2  -1   7       17.68       15.65      0.81 o 
   3  -1   7       21.08       15.92      1.11 o 
   4  -1   7       82.74       87.35      5.34 o 
   5  -1   7        0.14        0.58      0.87 o 
   6  -1   7        0.26        0.44      1.26 o 
  -7   0   7        2.77        1.40      2.20 o 
  -5   0   7        1.00        0.97      1.40 o 
  -4   0   7        0.07       -0.42      1.93 o 
  -3   0   7        0.07        0.06      0.30 o 
  -2   0   7       23.36       18.74      1.43 o 
  -1   0   7       61.55       64.78      4.50 o 
   0   0   7       68.50       71.91      4.91 o 
   1   0   7       23.88       21.33      1.55 o 
   2   0   7        0.69        0.63      0.45 o 
   3   0   7        2.72        3.66      0.76 o 
   4   0   7        3.50        3.07      1.37 o 
   5   0   7        0.08        0.33      1.07 o 
   6   0   7       13.09       14.38      2.21 o 
  -7   1   7        0.34        0.76      1.86 o 
  -6   1   7        2.44        2.57      3.32 o 
  -5   1   7       77.98       80.10      7.59 o 
  -4   1   7       16.17       15.73      2.45 o 
  -3   1   7       16.85       14.80      1.16 o 
  -2   1   7      320.68      336.63      9.49 o 
  -1   1   7        0.01        0.29      0.58 o 
   0   1   7        1.03        1.33      0.64 o 
   1   1   7        6.93        9.23      1.70 o 
   2   1   7       49.30       44.49      2.23 o 
   3   1   7        9.68       10.56      1.08 o 
   4   1   7        7.54        7.55      1.79 o 
   5   1   7       27.42       30.42      4.32 o 
  -6   2   7        0.19        0.41      0.73 o 
  -5   2   7        0.50        0.38      1.19 o 
  -4   2   7       25.57       29.13      3.36 o 
  -3   2   7        5.33        6.30      1.04 o 
  -2   2   7       23.79       28.34      2.04 o 
  -1   2   7       27.10       25.37      2.04 o 
   0   2   7      108.45      122.09      5.74 o 
   1   2   7      116.47      117.59      4.45 o 
   2   2   7        0.28        0.24      0.50 o 
   3   2   7        8.81        8.30      1.54 o 
   4   2   7        8.98        7.85      8.72 o 
   5   2   7       12.08        6.17      8.08 o 
  -6   3   7        1.64        1.11      2.42 o 
  -5   3   7        0.39        0.84      1.70 o 
  -4   3   7        6.52        6.34      4.18 o 
  -3   3   7        7.55        7.01      1.21 o 
  -2   3   7       64.25       66.19      4.98 o 
  -1   3   7       32.92       27.97      2.57 o 
   0   3   7       17.23       17.57      1.76 o 
   1   3   7       41.55       36.03      2.55 o 
   2   3   7       73.50       74.04      5.79 o 
   3   3   7        0.60        1.05      1.19 o 
   4   3   7        0.49        0.29      0.87 o 
   5   3   7       11.87        6.79     11.03 o 
  -6   4   7        0.15        0.57      1.18 o 
  -5   4   7        0.45        0.70      0.87 o 
  -4   4   7        0.51        0.96      1.98 o 
  -3   4   7       70.72       69.32      6.61 o 
  -2   4   7       52.55       51.40      5.15 o 
  -1   4   7       22.24       19.94      1.79 o 
   0   4   7        5.27        6.80      2.26 o 
   1   4   7       13.32       16.23      1.66 o 
   2   4   7        0.18        0.65      1.15 o 
   3   4   7        9.26        5.08      6.94 o 
   4   4   7        5.25        2.92      4.02 o 
  -5   5   7        6.80        5.59      6.40 o 
  -4   5   7        4.93        5.32      6.59 o 
  -3   5   7        0.39        0.47      0.76 o 
  -2   5   7        9.35        6.02      4.44 o 
  -1   5   7      155.81      154.33      8.96 o 
   0   5   7        3.50        2.33      1.63 o 
   1   5   7        5.91        4.44      3.41 o 
   2   5   7        2.79        0.86      1.10 o 
   3   5   7        0.28        1.50      1.76 o 
  -4   6   7        0.22       -0.12      1.47 o 
  -3   6   7       36.92       36.22      3.60 o 
  -2   6   7       97.97       96.70     11.56 o 
  -1   6   7        7.15        5.47      3.45 o 
   0   6   7       33.11       34.58      4.71 o 
   1   6   7       12.87       12.38      1.84 o 
   2   6   7        3.82        2.88      2.55 o 
  -3   7   7        9.26        8.13     10.27 o 
  -2   7   7       18.37       16.81      2.18 o 
  -1   7   7       93.77       93.81      6.38 o 
   0   7   7        2.76        1.27      1.16 o 
  -1 -12   8        7.23        4.26      9.07 o 
   0 -12   8        7.41        4.68      4.58 o 
   1 -12   8       14.82        8.40      2.02 o 
   2 -12   8        0.01        0.39      0.98 o 
  -2 -11   8        0.02        0.50      1.69 o 
  -1 -11   8       23.06       21.60      2.56 o 
   0 -11   8        4.41        3.79      3.74 o 
   1 -11   8        0.07        0.61      0.79 o 
   2 -11   8        2.15        1.65      1.64 o 
   3 -11   8        0.19        0.61      2.11 o 
   4 -11   8        0.78        0.70      1.62 o 
  -3 -10   8        1.65        1.63      3.20 o 
  -2 -10   8       22.90       22.78      3.42 o 
  -1 -10   8        0.45        0.48      0.80 o 
   0 -10   8        1.50        1.53      1.46 o 
   1 -10   8       23.37       17.92      2.44 o 
   2 -10   8       14.57        9.54      2.74 o 
   3 -10   8        0.57        1.18      1.48 o 
   4 -10   8        2.09        3.00      1.99 o 
  -3  -9   8       19.43       26.68      5.98 o 
  -2  -9   8        9.71        7.75      8.87 o 
  -1  -9   8        0.05        0.19      0.92 o 
   0  -9   8        4.15        4.11      2.13 o 
   1  -9   8       30.35       29.29      3.65 o 
   2  -9   8       37.20       35.29      4.30 o 
   3  -9   8        1.49        0.45      1.04 o 
   4  -9   8        4.21        5.01      2.34 o 
   5  -9   8        0.70        0.95      2.62 o 
  -5  -8   8       11.23        5.80     11.07 o 
  -4  -8   8       12.27        7.01     10.15 o 
  -3  -8   8        4.48        2.63      2.74 o 
  -2  -8   8       60.56       70.56      7.50 o 
  -1  -8   8       80.80       87.93      5.10 o 
   0  -8   8        0.38        1.08      1.09 o 
   1  -8   8       29.08       23.66      2.68 o 
   2  -8   8       81.31       72.34      4.71 o 
   3  -8   8       15.25       15.84      3.07 o 
   4  -8   8       15.42       16.68      2.99 o 
   5  -8   8       28.96       33.49      3.79 o 
  -5  -7   8        0.00       -0.10      1.90 o 
  -4  -7   8        7.73        6.21      9.51 o 
  -3  -7   8       24.65       23.43      3.12 o 
  -2  -7   8       66.28       71.00      5.84 o 
  -1  -7   8        1.34        1.65      0.94 o 
   0  -7   8       10.40        8.91      3.84 o 
   1  -7   8        9.41        7.58      3.36 o 
   2  -7   8       11.14        9.09      2.25 o 
   3  -7   8        8.49        4.36      1.50 o 
   4  -7   8       18.67       19.04      2.51 o 
   5  -7   8       15.35       13.79      2.70 o 
   6  -7   8        9.12        7.19     10.51 o 
  -6  -6   8        0.57        0.58      1.91 o 
  -5  -6   8        6.42        4.55      8.01 o 
  -4  -6   8        0.16        1.03      1.83 o 
  -3  -6   8       29.31       28.72      2.65 o 
  -2  -6   8       38.30       40.02      3.20 o 
  -1  -6   8      805.09      825.11     33.19 o 
   0  -6   8       32.18       32.15      2.06 o 
   1  -6   8        2.06        1.99      1.20 o 
   2  -6   8       46.08       33.92      2.47 o 
   3  -6   8        8.41        6.32      1.82 o 
   4  -6   8        2.53        2.20      1.81 o 
   5  -6   8        0.86        2.33      1.77 o 
   6  -6   8        7.05        4.93      6.87 o 
  -6  -5   8        2.80        1.59      1.47 o 
  -5  -5   8        1.08        0.82      1.25 o 
  -4  -5   8       10.03        9.23      8.27 o 
  -3  -5   8       70.01       72.52      5.65 o 
  -2  -5   8       14.52       14.46      2.04 o 
  -1  -5   8      169.21      161.73     11.62 o 
   0  -5   8      230.47      204.34     24.79 o 
   1  -5   8        0.48        0.26      0.50 o 
   2  -5   8       34.24       32.05      1.81 o 
   3  -5   8       59.73       61.41      6.20 o 
   4  -5   8        1.58        1.51      1.21 o 
   5  -5   8        1.26        1.01      0.93 o 
   6  -5   8       26.29       32.58      3.79 o 
  -6  -4   8        6.36        7.93      7.63 o 
  -5  -4   8       12.57       13.08      9.71 o 
  -4  -4   8       63.94       55.48      5.88 o 
  -3  -4   8       11.22        9.68      1.52 o 
  -2  -4   8       17.21       19.58      1.88 o 
  -1  -4   8      118.34      111.62      7.51 o 
   0  -4   8       62.43       57.72      4.45 o 
   1  -4   8        0.48        0.58      0.52 o 
   2  -4   8       34.05       32.10      2.07 o 
   3  -4   8       43.21       38.90      3.66 o 
   4  -4   8        7.33        6.35      4.71 o 
   5  -4   8        1.13        1.33      1.00 o 
   6  -4   8        0.55        1.60      1.57 o 
  -6  -3   8       18.32       22.39      3.73 o 
  -5  -3   8        0.02        0.22      1.30 o 
  -4  -3   8        0.51        0.11      1.04 o 
  -3  -3   8       21.25       14.75      1.48 o 
  -2  -3   8       20.29       25.29      1.93 o 
  -1  -3   8        6.70        7.54      3.60 o 
   0  -3   8      347.47      358.95     10.95 o 
   1  -3   8       55.97       51.54      3.51 o 
   2  -3   8        0.83        0.87      0.71 o 
   3  -3   8        9.90        8.21      1.15 o 
   4  -3   8       17.15       18.06      3.07 o 
   5  -3   8        1.80        2.38      1.35 o 
   6  -3   8        0.26        0.41      0.99 o 
  -6  -2   8        3.71        2.27      3.36 o 
  -5  -2   8        6.78        7.87      6.82 o 
  -4  -2   8       23.52       14.34      2.63 o 
  -3  -2   8        3.05        0.99      0.76 o 
  -2  -2   8       12.78       15.77      1.56 o 
  -1  -2   8        0.78        1.42      0.80 o 
   0  -2   8      180.48      168.83     10.63 o 
   1  -2   8      113.36      122.94      4.17 o 
   2  -2   8        0.74        0.46      0.46 o 
   3  -2   8        1.97        2.29      0.92 o 
   4  -2   8        4.75        2.99      2.67 o 
   5  -2   8        0.87        0.47      0.80 o 
   6  -2   8        0.18        0.58      1.10 o 
  -6  -1   8        6.22        8.41      7.22 o 
  -5  -1   8       11.06       10.41      8.17 o 
  -4  -1   8        0.46        0.32      1.63 o 
  -3  -1   8        1.65        0.45      0.74 o 
  -2  -1   8        0.96        0.99      0.67 o 
  -1  -1   8       53.26       47.20      5.45 o 
   0  -1   8       29.68       31.98      2.23 o 
   1  -1   8       90.97       94.60      3.18 o 
   2  -1   8        8.56        9.18      3.58 o 
   3  -1   8       25.87       24.60      1.54 o 
   4  -1   8        1.79        2.69      1.74 o 
   5  -1   8        0.02        0.91      0.91 o 
   6  -1   8       13.65       19.43      2.70 o 
  -6   0   8        8.67        6.74     11.19 o 
  -5   0   8        6.62        9.17     10.16 o 
  -4   0   8       23.96       29.25      3.78 o 
  -3   0   8      105.72      107.17      8.73 o 
  -2   0   8       42.22       43.01      2.97 o 
  -1   0   8       51.30       50.68      2.78 o 
   0   0   8       47.09       50.22      2.85 o 
   1   0   8       12.93       14.15      1.19 o 
   2   0   8        7.99        7.65      1.26 o 
   3   0   8        5.57        3.83      2.44 o 
   4   0   8        9.01       10.64      2.36 o 
   5   0   8        5.39        3.43      3.51 o 
  -6   1   8        0.05        0.44      1.29 o 
  -5   1   8        3.88        5.75      7.50 o 
  -4   1   8       12.33       11.78      2.37 o 
  -3   1   8       29.99       29.07      1.97 o 
  -2   1   8      142.74      143.31      6.37 o 
  -1   1   8        0.56        1.23      0.85 o 
   0   1   8       23.12       20.18      1.60 o 
   1   1   8        0.02        0.17      0.58 o 
   2   1   8        8.74        6.42      3.01 o 
   3   1   8        0.51        0.84      1.01 o 
   4   1   8        0.12        0.85      0.92 o 
   5   1   8        0.33        0.66      1.24 o 
  -6   2   8       27.80       28.48      5.44 o 
  -5   2   8       16.06       19.48      4.25 o 
  -4   2   8        3.17        1.98      2.72 o 
  -3   2   8        0.03        0.10      1.14 o 
  -2   2   8       52.55       52.90      3.09 o 
  -1   2   8        5.06        5.71      3.40 o 
   0   2   8       14.52       11.26      1.72 o 
   1   2   8       65.67       64.07      2.90 o 
   2   2   8        1.47        1.50      0.68 o 
   3   2   8        5.10        3.68      4.69 o 
   4   2   8        0.10        0.98      0.96 o 
  -5   3   8        0.03        0.32      1.28 o 
  -4   3   8        9.87       13.78      3.20 o 
  -3   3   8        0.04        0.30      0.57 o 
  -2   3   8        0.97        0.81      0.84 o 
  -1   3   8        2.75        2.52      1.33 o 
   0   3   8        0.64        0.21      0.51 o 
   1   3   8        0.10        0.27      0.71 o 
   2   3   8        0.97        1.01      0.98 o 
   3   3   8        0.02       -0.15      1.69 o 
   4   3   8        2.25        1.69      3.01 o 
  -5   4   8       14.44       12.75      6.89 o 
  -4   4   8        1.03        0.71      1.65 o 
  -3   4   8       20.61       22.43      2.73 o 
  -2   4   8        2.57        2.53      2.30 o 
  -1   4   8       15.03       12.76      2.33 o 
   0   4   8        2.95        2.21      1.37 o 
   1   4   8        1.80        1.62      0.99 o 
   2   4   8        0.05        0.57      0.59 o 
   3   4   8        1.26        1.25      1.16 o 
  -4   5   8       16.66       12.67     11.90 o 
  -3   5   8        2.45        1.98      2.97 o 
  -2   5   8       35.24       37.89      4.94 o 
  -1   5   8       25.29       21.97      3.21 o 
   0   5   8       10.94        6.60      4.69 o 
   1   5   8        1.11        0.73      0.90 o 
   2   5   8       22.12       26.88      4.40 o 
  -3   6   8        8.36       10.71      2.41 o 
  -2   6   8        4.46        5.08      4.16 o 
  -1   6   8        3.23        2.15      2.90 o 
   0   6   8        8.40        4.20      3.99 o 
   1   6   8        3.73        3.02      3.61 o 
   0 -12   9       15.67       15.95      2.30 o 
   1 -12   9        0.40        1.19      1.30 o 
  -2 -11   9        2.16        1.94      2.05 o 
  -1 -11   9       12.58       14.65      2.43 o 
   0 -11   9       10.35       10.83      2.19 o 
   1 -11   9        1.21        1.05      1.02 o 
   2 -11   9        6.72        3.79      3.81 o 
   3 -11   9        4.36        2.45      2.44 o 
  -3 -10   9        0.71        1.70      3.44 o 
  -2 -10   9        5.72        2.94      3.04 o 
  -1 -10   9        1.00        1.14      1.16 o 
   0 -10   9        5.56        6.36      4.49 o 
   1 -10   9        0.26        0.40      0.88 o 
   2 -10   9       19.56       16.73      3.92 o 
   3 -10   9        4.19        3.85      3.54 o 
   4 -10   9        3.73        4.29      2.39 o 
  -3  -9   9        0.25        0.43      1.41 o 
  -2  -9   9        0.41        0.88      2.64 o 
  -1  -9   9        6.84        6.62      4.95 o 
   0  -9   9        0.49        1.29      1.21 o 
   1  -9   9        2.44        1.76      1.29 o 
   2  -9   9        1.64        1.53      1.25 o 
   3  -9   9       18.19       12.35      2.49 o 
   4  -9   9        1.34        1.49      1.42 o 
   5  -9   9        7.17        9.97      2.44 o 
  -4  -8   9        3.35        2.70      3.29 o 
  -3  -8   9        0.00        0.36      1.33 o 
  -2  -8   9       23.97       23.16      2.73 o 
  -1  -8   9       66.46       66.02      5.59 o 
   0  -8   9        9.08        8.89      2.60 o 
   1  -8   9        0.13        0.46      0.92 o 
   2  -8   9       54.40       47.47      5.32 o 
   3  -8   9        5.21        4.91      1.68 o 
   4  -8   9        3.17        4.62      2.35 o 
   5  -8   9        0.24        1.18      1.60 o 
  -5  -7   9        4.85        3.81      7.43 o 
  -4  -7   9        0.10        0.45      1.28 o 
  -3  -7   9       23.73       27.06      2.97 o 
  -2  -7   9       19.42       21.22      2.35 o 
  -1  -7   9       97.91      102.59      5.88 o 
   0  -7   9      248.95      256.71     21.51 o 
   1  -7   9        0.15       -0.15      1.01 o 
   2  -7   9        8.20        7.54      4.37 o 
   3  -7   9       58.82       48.87      5.38 o 
   4  -7   9       23.76       20.89      3.29 o 
   5  -7   9        6.08        3.89      3.72 o 
  -5  -6   9        0.54        0.61      1.11 o 
  -4  -6   9        0.04        0.90      2.13 o 
  -3  -6   9        6.18        5.54      4.41 o 
  -2  -6   9       17.38       17.93      2.86 o 
  -1  -6   9       42.69       42.50      4.04 o 
   0  -6   9        1.06        1.70      0.84 o 
   1  -6   9        2.24        1.80      1.03 o 
   2  -6   9       32.15       26.53      2.97 o 
   3  -6   9       49.13       43.64      5.01 o 
   4  -6   9       17.56       12.68      3.28 o 
   5  -6   9        0.74        0.26      1.36 o 
  -6  -5   9       46.99       46.66      6.45 o 
  -5  -5   9        2.68        2.27      3.59 o 
  -4  -5   9        6.66        5.40      4.77 o 
  -3  -5   9        0.29        0.05      0.82 o 
  -2  -5   9        7.04        8.29      4.16 o 
  -1  -5   9       27.95       25.00      2.25 o 
   0  -5   9      397.30      361.41     15.73 o 
   1  -5   9      123.96      117.47      5.06 o 
   2  -5   9        7.65        8.78      4.09 o 
   3  -5   9       14.70       12.09      2.44 o 
   4  -5   9       17.40       16.16      3.09 o 
   5  -5   9        0.09        0.37      1.01 o 
  -6  -4   9        6.41        5.13      9.06 o 
  -5  -4   9        8.50        7.14      6.34 o 
  -4  -4   9        0.03        0.69      1.75 o 
  -3  -4   9        0.21        1.58      1.19 o 
  -2  -4   9        0.10        0.68      0.76 o 
  -1  -4   9       78.05       76.85      4.23 o 
   0  -4   9      128.19      131.23      6.52 o 
   1  -4   9       93.07       94.82      4.16 o 
   2  -4   9       38.00       33.77      2.64 o 
   3  -4   9        5.70        4.16      0.92 o 
   4  -4   9        5.53        4.26      3.82 o 
   5  -4   9        0.54        0.29      0.65 o 
  -6  -3   9       35.12       39.89      5.75 o 
  -5  -3   9        1.88        0.80      1.14 o 
  -4  -3   9       10.61       15.55      3.26 o 
  -3  -3   9       56.88       43.52      3.59 o 
  -2  -3   9        0.27        1.98      1.31 o 
  -1  -3   9        4.94        5.59      2.67 o 
   0  -3   9       49.64       50.38      3.26 o 
   1  -3   9      353.01      354.76     11.68 o 
   2  -3   9        0.91        1.02      0.75 o 
   3  -3   9        2.27        1.48      0.96 o 
   4  -3   9        0.21        0.37      1.27 o 
   5  -3   9        4.97        4.43      2.37 o 
  -6  -2   9        6.02        5.80     11.01 o 
  -5  -2   9        8.66       11.24      5.11 o 
  -4  -2   9        4.49        5.00      4.51 o 
  -3  -2   9       14.88        8.14      1.34 o 
  -2  -2   9        1.77        2.96      1.71 o 
  -1  -2   9        1.76        1.58      0.93 o 
   0  -2   9      272.70      274.88     11.38 o 
   1  -2   9        2.33        2.32      1.11 o 
   2  -2   9       39.41       37.52      2.72 o 
   3  -2   9        2.95        3.60      1.74 o 
   4  -2   9        7.95        5.89      4.92 o 
   5  -2   9        2.22        1.94      1.97 o 
  -6  -1   9        3.53        5.35      5.81 o 
  -5  -1   9       28.04       35.84      6.10 o 
  -4  -1   9        0.17        0.16      1.57 o 
  -3  -1   9       59.13       52.87      3.00 o 
  -2  -1   9      265.88      250.06      8.61 o 
  -1  -1   9       56.43       58.34      3.54 o 
   0  -1   9        2.77        3.02      1.53 o 
   1  -1   9      210.23      224.32     12.26 o 
   2  -1   9        2.52        2.35      0.98 o 
   3  -1   9        7.65       10.01      2.03 o 
   4  -1   9        4.06        3.87      2.55 o 
   5  -1   9        1.68        1.92      2.96 o 
  -6   0   9       49.38       60.45      7.32 o 
  -5   0   9        0.30        1.24      1.70 o 
  -4   0   9       11.46       13.95      3.28 o 
  -3   0   9        0.11        0.30      0.65 o 
  -2   0   9       48.32       54.20      7.58 o 
  -1   0   9      119.16      123.30     11.83 o 
   0   0   9       27.16       30.18      2.88 o 
   1   0   9      106.25      114.06      4.51 o 
   2   0   9       12.55       13.08      1.42 o 
   3   0   9        0.11       -0.32      1.68 o 
   4   0   9        0.67        1.07      1.33 o 
  -6   1   9        5.03        5.11      6.42 o 
  -5   1   9       41.04       59.13      6.88 o 
  -4   1   9       20.74       20.36      3.78 o 
  -3   1   9       15.47       12.34      2.18 o 
  -2   1   9       94.40       87.60      4.49 o 
  -1   1   9        9.57       10.09      1.89 o 
   0   1   9       20.48       17.47      2.15 o 
   1   1   9       59.85       59.89      4.79 o 
   2   1   9       67.59       72.46      3.94 o 
   3   1   9        1.93        1.86      1.26 o 
   4   1   9        3.69        3.07      4.02 o 
  -5   2   9       24.27       29.34      4.21 o 
  -4   2   9        2.19        1.31      1.94 o 
  -3   2   9        0.64        0.66      0.67 o 
  -2   2   9       17.71       15.35      2.10 o 
  -1   2   9       56.72       61.51      6.17 o 
   0   2   9       38.80       41.58      3.62 o 
   1   2   9        0.14        0.20      0.54 o 
   2   2   9        8.48        6.88      2.87 o 
   3   2   9        0.02        0.44      1.14 o 
   4   2   9        0.08        0.46      1.42 o 
  -5   3   9       22.39       25.31      4.04 o 
  -4   3   9       19.17       19.32      3.58 o 
  -3   3   9        4.05        3.67      2.54 o 
  -2   3   9        0.12        0.12      0.69 o 
  -1   3   9       15.24       15.49      2.21 o 
   0   3   9        1.84        1.17      0.88 o 
   1   3   9        3.15        2.68      1.57 o 
   2   3   9        2.79        2.15      2.88 o 
   3   3   9        7.47        6.64      8.42 o 
  -4   4   9        0.07        1.57      1.48 o 
  -3   4   9        2.62        2.39      2.43 o 
  -2   4   9       12.44       13.52      2.35 o 
  -1   4   9        2.02        2.09      1.67 o 
   0   4   9        4.57        4.04      4.88 o 
   1   4   9        0.24        0.41      0.73 o 
   2   4   9        0.21        0.60      1.43 o 
  -3   5   9       11.58       14.98      2.97 o 
  -2   5   9        1.96        1.18      1.11 o 
  -1   5   9        5.25        4.17      3.42 o 
   0   5   9       15.39       16.69      2.17 o 
   1   5   9        0.45        0.67      0.52 o 
  -1 -11  10        1.71        1.48      2.24 o 
   0 -11  10        3.76        3.50      3.76 o 
   1 -11  10        0.17        0.48      0.70 o 
   2 -11  10       19.28       25.59      3.45 o 
  -3 -10  10        2.13        1.56      4.45 o 
  -2 -10  10        1.45        1.17      1.14 o 
  -1 -10  10        0.56        0.99      1.25 o 
   0 -10  10        0.83        0.82      1.09 o 
   1 -10  10        0.04        0.09      0.77 o 
   2 -10  10        0.97        1.77      1.40 o 
   3 -10  10        5.62        3.98      4.62 o 
  -3  -9  10        2.43        1.74      2.41 o 
  -2  -9  10        1.41        1.56      1.12 o 
  -1  -9  10        8.23        8.63      3.07 o 
   0  -9  10        0.46        0.92      0.90 o 
   1  -9  10        9.58       10.98      3.71 o 
   2  -9  10        6.31        6.63      4.38 o 
   3  -9  10        2.18        1.15      1.54 o 
   4  -9  10        2.93        2.83      2.05 o 
  -4  -8  10        8.30        4.76      9.34 o 
  -3  -8  10        0.92        0.94      1.32 o 
  -2  -8  10        0.07        0.08      1.41 o 
  -1  -8  10       23.97       24.13      2.98 o 
   0  -8  10       11.20       11.54      2.24 o 
   1  -8  10        0.37        0.58      0.92 o 
   2  -8  10        0.63        0.35      0.96 o 
   3  -8  10        4.13        2.21      2.49 o 
   4  -8  10        6.01        2.78      4.05 o 
  -5  -7  10       11.70       12.34      3.51 o 
  -4  -7  10       17.84       20.01      5.40 o 
  -3  -7  10        1.62        1.72      2.18 o 
  -2  -7  10       10.81       12.09      2.04 o 
  -1  -7  10       57.27       58.51      6.20 o 
   0  -7  10        0.08        0.68      0.89 o 
   1  -7  10       11.88        8.73      4.80 o 
   2  -7  10       31.78       31.63      4.02 o 
   3  -7  10       11.22        4.74      4.20 o 
   4  -7  10        1.55        0.44      0.75 o 
   5  -7  10        0.82        0.20      1.07 o 
  -5  -6  10       10.83       11.67      3.51 o 
  -4  -6  10       11.58       11.08      8.13 o 
  -3  -6  10       21.51       24.49      2.50 o 
  -2  -6  10       25.55       29.49      3.64 o 
  -1  -6  10       14.80       17.13      2.13 o 
   0  -6  10       30.82       28.24      2.72 o 
   1  -6  10       36.48       31.78      2.44 o 
   2  -6  10       13.61       11.88      2.03 o 
   3  -6  10        1.44        2.18      1.73 o 
   4  -6  10        4.35        2.07      2.58 o 
   5  -6  10        0.76        0.51      1.75 o 
  -5  -5  10        2.07        0.84      1.47 o 
  -4  -5  10        0.01        0.45      1.50 o 
  -3  -5  10        0.02        0.15      0.60 o 
  -2  -5  10        1.32        1.06      1.23 o 
  -1  -5  10        0.30        0.43      0.71 o 
   0  -5  10       23.19       24.01      3.30 o 
   1  -5  10       13.64        9.85      4.74 o 
   2  -5  10        0.21        0.66      1.04 o 
   3  -5  10        1.19        0.82      1.11 o 
   4  -5  10       21.61       18.44      3.22 o 
   5  -5  10        4.71        4.36      5.08 o 
  -5  -4  10       22.38       25.84      4.34 o 
  -4  -4  10        9.81       10.99      3.14 o 
  -3  -4  10       28.02       29.99      3.50 o 
  -2  -4  10        2.77        2.50      1.93 o 
  -1  -4  10        5.56        5.88      4.48 o 
   0  -4  10       37.32       40.89      3.05 o 
   1  -4  10        1.08        1.17      0.78 o 
   2  -4  10        5.16        3.27      2.15 o 
   3  -4  10        2.38        1.80      1.03 o 
   4  -4  10        0.00        0.36      0.80 o 
   5  -4  10       11.49       10.99      2.75 o 
  -5  -3  10        5.81        7.15      7.64 o 
  -4  -3  10        0.02        0.73      1.81 o 
  -3  -3  10       23.59       24.08      2.85 o 
  -2  -3  10       46.01       36.67      3.88 o 
  -1  -3  10       52.70       48.25      4.06 o 
   0  -3  10       15.79       13.93      2.07 o 
   1  -3  10      152.97      148.27      5.75 o 
   2  -3  10        1.32        1.46      0.93 o 
   3  -3  10       11.56       15.66      2.22 o 
   4  -3  10       38.58       43.14      7.08 o 
   5  -3  10        0.98        0.39      0.87 o 
  -5  -2  10        0.80        1.05      2.48 o 
  -4  -2  10        3.35        2.92      4.62 o 
  -3  -2  10       12.21       10.42      2.39 o 
  -2  -2  10       65.48       62.38      5.06 o 
  -1  -2  10       43.06       37.63      2.64 o 
   0  -2  10        8.33        7.99      4.83 o 
   1  -2  10       18.83       20.10      1.70 o 
   2  -2  10       67.03       66.42      5.39 o 
   3  -2  10        0.35        1.01      1.04 o 
   4  -2  10        2.84        2.55      2.73 o 
   5  -2  10        7.88        7.90      2.49 o 
  -5  -1  10       16.64       28.48      4.73 o 
  -4  -1  10        0.06        0.83      1.81 o 
  -3  -1  10        1.11        1.74      2.19 o 
  -2  -1  10        0.68        0.32      1.94 o 
  -1  -1  10        4.10        3.52      3.39 o 
   0  -1  10       15.37       12.86      2.39 o 
   1  -1  10      193.58      197.36      7.77 o 
   2  -1  10       75.79       75.97      4.18 o 
   3  -1  10        3.58        2.91      1.52 o 
   4  -1  10        5.31        7.10      2.04 o 
  -5   0  10       19.70       21.66      3.74 o 
  -4   0  10        4.44        7.56      9.84 o 
  -3   0  10        4.92        5.10      7.20 o 
  -2   0  10       40.16       44.21      4.67 o 
  -1   0  10       43.01       39.84      4.19 o 
   0   0  10       38.33       43.45      3.76 o 
   1   0  10       32.42       33.29      2.54 o 
   2   0  10      126.45      130.65      9.79 o 
   3   0  10       13.81        9.15      2.50 o 
   4   0  10        3.06        2.05      2.57 o 
  -5   1  10       40.71       60.59      7.61 o 
  -4   1  10       44.69       66.94      7.15 o 
  -3   1  10        1.19        1.41      0.93 o 
  -2   1  10        1.83        0.98      0.76 o 
  -1   1  10       24.31       23.62      2.37 o 
   0   1  10        4.78        4.37      2.76 o 
   1   1  10        0.28        0.76      0.54 o 
   2   1  10       35.47       30.96      4.66 o 
   3   1  10        9.07        7.45      8.71 o 
  -4   2  10       34.09       39.05      5.31 o 
  -3   2  10        0.02        0.32      1.49 o 
  -2   2  10        6.31        6.30      3.58 o 
  -1   2  10        9.07        7.93      4.02 o 
   0   2  10        3.63        3.00      1.52 o 
   1   2  10        0.58        1.21      0.88 o 
   2   2  10        8.47        6.02      7.16 o 
   3   2  10       45.16       49.90      6.96 o 
  -4   3  10        1.23        2.34      2.62 o 
  -3   3  10        4.29        4.45      7.04 o 
  -2   3  10        0.76        1.06      1.07 o 
  -1   3  10       19.23       19.80      2.23 o 
   0   3  10        0.16        0.59      0.99 o 
   1   3  10        0.05        0.24      0.69 o 
   2   3  10       11.95       10.37      9.55 o 
  -2   4  10       24.76       28.93      2.78 o 
  -1   4  10        0.99        0.65      0.70 o 
   0   4  10        6.72        3.57      3.90 o 
   0 -11  11        9.76        9.38      6.11 o 
   1 -11  11        3.29        3.27      4.00 o 
  -2 -10  11        9.86        8.83      2.66 o 
  -1 -10  11        5.72        3.56      3.21 o 
   0 -10  11        1.74        1.55      2.01 o 
   1 -10  11       12.89       13.06      4.47 o 
   2 -10  11       18.88       23.72      3.28 o 
   3 -10  11        1.59        2.13      1.89 o 
  -3  -9  11        9.20        6.61      8.26 o 
  -2  -9  11        0.88        0.78      1.15 o 
  -1  -9  11       40.96       50.35      5.56 o 
   0  -9  11       88.90      109.19      6.98 o 
   1  -9  11        4.15        3.84      3.56 o 
   2  -9  11       10.66        9.14      2.18 o 
   3  -9  11        9.38       13.45      2.89 o 
  -4  -8  11       17.62       24.17      4.79 o 
  -3  -8  11        5.32        4.62      4.71 o 
  -2  -8  11        4.63        3.99      3.97 o 
  -1  -8  11        3.79        3.32      2.62 o 
   0  -8  11        9.07        9.85      2.61 o 
   1  -8  11       20.13       20.51      2.94 o 
   2  -8  11        6.55        7.38      3.46 o 
   3  -8  11        7.35        4.79      5.11 o 
   4  -8  11        0.91        1.18      1.57 o 
  -4  -7  11        1.88        1.30      3.44 o 
  -3  -7  11       13.14       20.02      5.93 o 
  -2  -7  11        1.54        1.33      1.29 o 
  -1  -7  11       31.63       31.16      3.29 o 
   0  -7  11       21.67       22.70      2.64 o 
   1  -7  11       34.09       35.37      2.78 o 
   2  -7  11        3.08        3.29      2.45 o 
   3  -7  11        2.41        4.27      3.37 o 
   4  -7  11        1.37        0.86      1.12 o 
  -4  -6  11       36.35       38.90      5.62 o 
  -3  -6  11        8.17        7.10      8.85 o 
  -2  -6  11       10.55        6.80      5.05 o 
  -1  -6  11        1.91        1.59      1.16 o 
   0  -6  11        0.12        0.27      0.95 o 
   1  -6  11        9.11       11.46      2.63 o 
   2  -6  11       51.78       53.45      4.68 o 
   3  -6  11        0.13       -0.22      1.34 o 
   4  -6  11        0.10        0.35      0.87 o 
  -5  -5  11        1.53        2.48      3.74 o 
  -4  -5  11        7.13        5.59      8.52 o 
  -3  -5  11       20.72       23.97      4.62 o 
  -2  -5  11        1.80        2.58      2.08 o 
  -1  -5  11       22.40       22.21      3.33 o 
   0  -5  11        5.05        5.01      2.78 o 
   1  -5  11        1.81        2.07      1.05 o 
   2  -5  11        0.13        0.46      0.58 o 
   3  -5  11       11.32       11.46      2.92 o 
   4  -5  11        9.26        5.86      6.84 o 
  -5  -4  11       17.59       24.29      4.55 o 
  -4  -4  11        0.66        2.05      2.95 o 
  -3  -4  11        0.48       -0.04      1.37 o 
  -2  -4  11        4.56        4.49      3.62 o 
  -1  -4  11        0.65        0.87      0.75 o 
   0  -4  11       16.58       16.75      1.95 o 
   1  -4  11        5.41        5.34      3.41 o 
   2  -4  11        4.15        2.62      2.14 o 
   3  -4  11        0.79        0.91      0.96 o 
   4  -4  11        1.12        0.66      1.17 o 
  -5  -3  11        0.37        0.63      1.51 o 
  -4  -3  11        7.37        4.97      6.74 o 
  -3  -3  11        5.74        5.72      7.42 o 
  -2  -3  11        0.50        0.48      0.66 o 
  -1  -3  11       30.61       28.98      3.43 o 
   0  -3  11       44.04       48.95      4.48 o 
   1  -3  11       29.70       28.80      2.54 o 
   2  -3  11       16.81       15.05      1.95 o 
   3  -3  11        2.81        2.60      2.18 o 
   4  -3  11        2.46        2.11      1.62 o 
  -5  -2  11        0.20        0.32      1.79 o 
  -4  -2  11        1.52        1.55      2.13 o 
  -3  -2  11        0.00        0.42      0.94 o 
  -2  -2  11        5.36        4.54      3.53 o 
  -1  -2  11       19.32       19.45      2.30 o 
   0  -2  11        1.71        1.08      0.84 o 
   1  -2  11       52.12       60.84      3.83 o 
   2  -2  11      158.02      167.58      5.96 o 
   3  -2  11       13.08       10.47      2.95 o 
   4  -2  11        1.08        1.11      0.90 o 
  -5  -1  11        1.66        0.63      2.17 o 
  -4  -1  11       20.60       21.84      4.06 o 
  -3  -1  11        1.64        1.10      1.45 o 
  -2  -1  11        0.49        0.47      0.92 o 
  -1  -1  11        0.03        0.40      0.94 o 
   0  -1  11        0.59        0.78      0.92 o 
   1  -1  11        0.00        0.27      1.07 o 
   2  -1  11        6.44        5.89      4.36 o 
   3  -1  11       20.00       20.68      2.76 o 
  -4   0  11       43.59       45.06      5.93 o 
  -3   0  11       13.20       16.34      8.75 o 
  -2   0  11        4.57        3.06      2.18 o 
  -1   0  11        4.09        2.03      2.04 o 
   0   0  11        5.53        6.34      3.44 o 
   1   0  11        3.59        3.30      2.45 o 
   2   0  11       23.41       21.64      3.40 o 
   3   0  11       85.79       79.76      9.23 o 
  -4   1  11        0.06        1.51      2.19 o 
  -3   1  11       43.21       49.91      7.96 o 
  -2   1  11        0.33        0.62      0.65 o 
  -1   1  11        6.01        5.36      3.41 o 
   0   1  11        8.04        6.84      4.30 o 
   1   1  11       11.39       12.39      1.69 o 
   2   1  11       16.58       15.91      3.30 o 
  -3   2  11       11.73       15.88      3.79 o 
  -2   2  11        8.25        8.00      2.00 o 
  -1   2  11        7.47        5.31      2.90 o 
   0   2  11       14.95       14.19      1.94 o 
   1   2  11        1.59        1.82      1.88 o 
  -1   3  11        0.13        0.12      0.70 o 
  -1 -10  12        0.20        0.61      1.84 o 
   0 -10  12       11.84       14.53      2.37 o 
   1 -10  12       15.37       17.45      3.95 o 
  -2  -9  12        1.52        1.48      2.73 o 
  -1  -9  12        4.31        2.61      2.79 o 
   0  -9  12        0.24        0.77      0.69 o 
   1  -9  12       18.97       19.15      2.98 o 
   2  -9  12        1.56        1.69      1.02 o 
  -3  -8  12        7.65        4.65     11.10 o 
  -2  -8  12        6.41        5.14      5.63 o 
  -1  -8  12        1.06        1.08      1.04 o 
   0  -8  12        4.92        3.83      2.00 o 
   1  -8  12       33.63       37.40      3.34 o 
   2  -8  12       49.10       52.40      4.48 o 
   3  -8  12        2.49        1.70      1.57 o 
  -3  -7  12       80.59       84.07      9.59 o 
  -2  -7  12        0.39        0.55      0.85 o 
  -1  -7  12        1.58        1.95      1.29 o 
   0  -7  12        4.20        2.83      2.68 o 
   1  -7  12        0.39        0.40      0.58 o 
   2  -7  12        5.91        4.80      3.33 o 
   3  -7  12        2.02        0.57      1.11 o 
  -4  -6  12       23.41       29.19      5.15 o 
  -3  -6  12        3.68        2.65      5.76 o 
  -2  -6  12       34.17       42.70      5.76 o 
  -1  -6  12       10.40        7.43      6.26 o 
   0  -6  12        4.41        4.26      2.82 o 
   1  -6  12        2.81        2.27      1.92 o 
   2  -6  12        3.51        2.42      2.08 o 
   3  -6  12        0.02        0.39      0.94 o 
  -4  -5  12        3.36        5.16      7.16 o 
  -3  -5  12        3.36        3.11      4.20 o 
  -2  -5  12        0.06        0.35      0.93 o 
  -1  -5  12       11.97       12.08      2.61 o 
   0  -5  12        1.37        1.99      1.56 o 
   1  -5  12        0.70        0.74      0.90 o 
   2  -5  12        0.68        0.91      0.94 o 
   3  -5  12        3.21        1.77      2.09 o 
  -4  -4  12        1.97        3.73      7.61 o 
  -3  -4  12        4.60        2.82      5.37 o 
  -2  -4  12        0.06        0.07      0.65 o 
  -1  -4  12        5.53        4.15      3.29 o 
   0  -4  12       17.59       17.69      2.36 o 
   1  -4  12        7.24        5.81      4.14 o 
   2  -4  12        2.98        2.57      2.45 o 
   3  -4  12        2.23        2.16      1.85 o 
  -4  -3  12        1.90        1.71      3.84 o 
  -3  -3  12        0.20        0.80      1.11 o 
  -2  -3  12       23.77       27.91      3.95 o 
  -1  -3  12        1.80        1.53      1.51 o 
   0  -3  12        1.32        0.45      0.66 o 
   1  -3  12       10.93       10.45      2.10 o 
   2  -3  12        2.92        2.84      2.33 o 
   3  -3  12        1.56        1.28      0.86 o 
  -4  -2  12        0.07        0.60      2.19 o 
  -3  -2  12        8.03        4.50      7.13 o 
  -2  -2  12        2.95        1.88      1.98 o 
  -1  -2  12       21.98       24.18      3.63 o 
   0  -2  12       33.23       38.80      4.70 o 
   1  -2  12        7.10        8.17      2.38 o 
   2  -2  12        9.70       12.01      2.75 o 
   3  -2  12       10.36       10.27      2.52 o 
  -4  -1  12       21.05       26.22      4.67 o 
  -3  -1  12       16.40       15.87      3.66 o 
  -2  -1  12       13.07       12.74      5.70 o 
  -1  -1  12        0.17        0.38      0.70 o 
   0  -1  12        0.60        0.63      0.66 o 
   1  -1  12       17.57       17.46      1.84 o 
   2  -1  12        5.09        3.20      3.98 o 
  -3   0  12        6.97        4.36      8.21 o 
  -2   0  12        4.08        2.39      5.03 o 
  -1   0  12        0.66        0.83      0.75 o 
   0   0  12        7.70        5.97      2.27 o 
   1   0  12        0.10        0.15      0.47 o 
   2   0  12        2.95        2.13      1.63 o 
  -2   1  12       15.03       14.95      4.24 o 
  -1   1  12        2.32        1.69      1.66 o 
   0   1  12        0.44        0.51      0.66 o 
   0  -9  13        3.97        3.17      3.28 o 
  -2  -8  13       68.71       72.85      8.66 o 
  -1  -8  13        0.05        0.44      1.02 o 
   0  -8  13        2.34        1.62      1.27 o 
   1  -8  13        4.14        3.70      3.06 o 
   2  -8  13        0.45        0.25      1.43 o 
  -2  -7  13        4.59        2.79      7.33 o 
  -1  -7  13       25.27       29.92      2.81 o 
   0  -7  13        0.41        0.68      0.65 o 
   1  -7  13        3.80        2.65      2.31 o 
   2  -7  13        2.70        3.51      1.54 o 
  -3  -6  13        4.57        3.37      5.66 o 
  -2  -6  13       28.59       28.50     10.51 o 
  -1  -6  13        8.34        9.29      1.55 o 
   0  -6  13        1.42        1.18      1.51 o 
   1  -6  13       14.48       14.62      1.86 o 
   2  -6  13       10.66       11.06      1.68 o 
  -3  -5  13        0.98        1.17      1.25 o 
  -2  -5  13       26.84       33.06      4.88 o 
  -1  -5  13        0.17        0.44      1.09 o 
   0  -5  13        2.68        2.53      1.95 o 
   1  -5  13       13.71       14.28      1.90 o 
   2  -5  13        0.19       -0.03      1.57 o 
  -3  -4  13        3.75        4.37      3.33 o 
  -2  -4  13        2.99        3.38      5.85 o 
  -1  -4  13       73.74       87.04      4.65 o 
   0  -4  13        1.43        1.16      1.01 o 
   1  -4  13       10.98       12.42      2.41 o 
   2  -4  13       77.66       83.53      6.73 o 
  -3  -3  13        0.74       -0.03      1.74 o 
  -2  -3  13        6.82       10.58      3.03 o 
  -1  -3  13        4.63        3.04      3.96 o 
   0  -3  13        6.63        5.43      4.80 o 
   1  -3  13       14.96       15.62      1.89 o 
   2  -3  13        0.89        0.60      1.09 o 
  -2  -2  13        0.80        0.68      0.82 o 
  -1  -2  13        7.76       10.27      2.50 o 
   0  -2  13        4.24        4.58      3.37 o 
   1  -2  13        6.94        6.71      1.53 o 
  -2  -1  13        3.41        1.25      3.69 o 
  -1  -1  13        9.00        9.96      1.71 o 
   0  -1  13        0.01        0.25      0.50 o 
   0  -5  14       12.74        8.30      2.63 o 
                                                 
